# Supplementary material for: Chlorido­bis­(1,10-phenanthroline-κ2 N,N′)copper(II) chlorido­(1,10-phen­anthroline-κ2 N,N′)(pyridine-2,6-di­carboxyl­ato-κ3 O 2,N,O 6)manganate(II) methanol monosolvate
Source: Acta Crystallogr Sect E Struct Rep Online. 2014 Mar 29;70(Pt 4):m147–8. doi: 10.1107/S1600536814006369 (PMC3998582; doi:10.1107/S1600536814006369)
Supplement: Supplementary file 2 [file e-70-0m147-Isup2.hkl]

#
# h,k,l, Fc-squared, Fo-squared, sigma(Fo-squared), status flag
#
data_I
_shelx_title ' koko237 in P-1'
_shelx_refln_list_code          4
_shelx_F_calc_maximum      312.86
_exptl_crystal_F_000       944.00
_reflns_d_resolution_high  0.7570

loop_
 _space_group_symop_operation_xyz
 'x, y, z'
 '-x, -y, -z'

_cell_length_a    10.3680
_cell_length_b    12.5332
_cell_length_c    17.2709
_cell_angle_alpha  72.966
_cell_angle_beta   74.709
_cell_angle_gamma  89.262

_shelx_F_squared_multiplier     1.000

loop_
 _refln_index_h
 _refln_index_k
 _refln_index_l
 _refln_F_squared_calc
 _refln_F_squared_meas
 _refln_F_squared_sigma
 _refln_observed_status
   1   0   0       2914.32       2163.97         1.32 o
   2   0   0       3158.05       4429.10        13.29 o
   3   0   0         16.77          5.36        14.74 o
   4   0   0        586.51        569.51        24.01 o
   5   0   0        722.00        851.15        23.27 o
   6   0   0          6.97          2.35         5.90 o
   7   0   0        181.82        154.41        16.54 o
   8   0   0          8.80          7.14         9.39 o
   9   0   0         72.49         76.54        10.51 o
  10   0   0        543.35        548.10        23.44 o
  11   0   0        178.92        151.92        14.97 o
  12   0   0         78.93         66.46        10.07 o
  13   0   0          6.43          1.94        12.42 o
 -13   1   0         28.75         42.70        12.73 o
 -12   1   0         48.52         57.36        10.39 o
 -11   1   0        334.14        346.82        20.26 o
 -10   1   0        132.25        139.73        15.84 o
  -9   1   0        624.33        613.26        26.16 o
  -8   1   0        302.35        284.82        14.44 o
  -7   1   0          0.22          0.15         7.58 o
  -6   1   0        350.02        288.25        17.69 o
  -5   1   0        794.11        810.03        13.59 o
  -4   1   0         20.83          7.21        11.13 o
  -3   1   0       1070.10        732.32        33.35 o
  -2   1   0       1025.22       1074.82         2.97 o
   1   1   0         57.36          3.25        97.92 o
   2   1   0       3243.66       3588.85        48.92 o
   3   1   0        549.30        557.92        23.64 o
   4   1   0        224.02        262.22         5.46 o
   5   1   0       3571.02       3887.73        49.94 o
   6   1   0        805.80        945.59        20.92 o
   7   1   0        147.87        145.93        10.11 o
   8   1   0        160.47        153.50        12.45 o
   9   1   0         63.24         61.26         7.82 o
  10   1   0         98.75        117.12        11.20 o
  11   1   0        163.66        168.72        15.27 o
  12   1   0        333.37        337.03        20.87 o
  13   1   0         71.81         61.69        14.98 o
 -13   2   0         11.18         14.88        12.89 o
 -12   2   0         46.09         39.50        12.56 o
 -11   2   0         41.32         37.32         9.66 o
 -10   2   0        691.35        703.56        23.19 o
  -9   2   0          4.04          1.75         8.18 o
  -8   2   0        475.55        496.96        22.15 o
  -7   2   0        499.76        441.96        15.56 o
  -6   2   0        462.36        512.18        13.41 o
  -5   2   0         41.01         41.23         4.15 o
  -4   2   0        265.32        248.49         4.74 o
  -3   2   0        305.54        277.94         4.34 o
  -2   2   0       4552.03       6402.22        33.81 o
  -1   2   0       2628.08       3940.26         8.71 o
   0   2   0       8900.10      11514.93        69.81 o
   1   2   0      19974.76      21580.21        38.41 o
   2   2   0       1060.45        981.53        18.48 o
   3   2   0         92.04         71.68         3.78 o
   4   2   0       4284.88       3947.43        37.32 o
   5   2   0        375.32        469.82        20.20 o
   6   2   0          2.27          0.21         4.63 o
   7   2   0         33.47         37.73         6.87 o
   8   2   0        222.84        231.72        12.34 o
   9   2   0          9.24          5.51         8.14 o
  10   2   0         15.26         16.21         7.21 o
  11   2   0        366.23        370.33        20.40 o
  12   2   0         12.86          0.08        10.35 o
 -13   3   0         10.16          6.57        22.43 o
 -12   3   0         19.52         35.31        11.31 o
 -11   3   0        183.13        176.12        16.43 o
 -10   3   0         78.85         80.21        14.02 o
  -9   3   0       2298.84       2310.51        36.60 o
  -8   3   0        324.64        276.47        14.40 o
  -7   3   0        816.50        878.73        21.97 o
  -6   3   0        111.23         86.72         6.91 o
  -5   3   0         53.29         72.43        11.46 o
  -4   3   0          0.64          4.83         4.97 o
  -3   3   0        868.69        946.32         9.01 o
  -2   3   0       1409.25       1207.82        18.21 o
  -1   3   0      12812.90      12087.22        92.03 o
   0   3   0       4618.37       4569.24        57.30 o
   1   3   0         88.25         68.42         3.04 o
   2   3   0       7770.76       7602.79        32.57 o
   3   3   0       3065.65       3035.60        28.37 o
   4   3   0          4.46         16.45         5.66 o
   5   3   0       3228.97       3083.39        27.88 o
   6   3   0         40.79         46.53         5.11 o
   7   3   0          8.43          1.02         4.74 o
   8   3   0         27.13         24.53         8.49 o
   9   3   0        271.44        273.09        19.70 o
  10   3   0          8.00          0.00         8.60 o
  11   3   0         10.72          4.30        12.11 o
  12   3   0         54.32         23.67        10.72 o
 -12   4   0         20.28          6.84        14.52 o
 -11   4   0        253.49        284.84        25.67 o
 -10   4   0        133.29        139.46        14.99 o
  -9   4   0          5.94         19.53         9.05 o
  -8   4   0        383.12        372.70        18.36 o
  -7   4   0         55.80         59.43        10.64 o
  -6   4   0        541.41        517.82        19.42 o
  -5   4   0        194.99        189.17         8.11 o
  -4   4   0         44.82         35.32         3.99 o
  -3   4   0       3368.90       3236.70        27.99 o
  -2   4   0        243.23        275.70        13.77 o
  -1   4   0       1989.46       2078.83        22.99 o
   0   4   0        511.47        702.15        10.86 o
   1   4   0        952.17       1058.33        11.88 o
   2   4   0        759.29        682.21        10.26 o
   3   4   0        931.41        893.47        14.37 o
   4   4   0       8397.62       8288.30        62.47 o
   5   4   0         83.46        104.64         5.71 o
   6   4   0        893.45        954.17        23.21 o
   7   4   0          0.00          0.56         8.94 o
   8   4   0        345.61        358.90        17.66 o
   9   4   0         40.61         42.67         9.32 o
  10   4   0         20.75          2.34         8.93 o
  11   4   0         62.77         89.58        12.03 o
  12   4   0          5.54          1.59        10.41 o
 -12   5   0          0.46         12.68        20.64 o
 -11   5   0          7.45          9.70         9.79 o
 -10   5   0         63.74         55.31        11.01 o
  -9   5   0        166.67        197.27        21.31 o
  -8   5   0        185.95        188.11        14.34 o
  -7   5   0        756.07        726.51        20.08 o
  -6   5   0        455.96        447.32        16.24 o
  -5   5   0        786.78        725.36        16.30 o
  -4   5   0        146.56        162.24         7.83 o
  -3   5   0         41.49         42.41         5.69 o
  -2   5   0        106.30        117.00         7.56 o
  -1   5   0       1197.22       1410.15        22.87 o
   0   5   0        396.48        496.87        10.30 o
   1   5   0       3081.42       2997.19        34.66 o
   2   5   0         56.52         73.97         5.77 o
   3   5   0       1694.51       1680.74        26.95 o
   4   5   0          3.12         11.90         5.11 o
   5   5   0       9611.17       9849.88        57.37 o
   6   5   0         87.93         84.99         6.58 o
   7   5   0        788.02        774.35        23.39 o
   8   5   0          5.19         11.18         8.11 o
   9   5   0        426.66        478.31        22.54 o
  10   5   0         51.85         27.50        12.36 o
  11   5   0         44.31         62.28        12.12 o
  12   5   0          1.58         13.60         9.83 o
 -12   6   0         17.46         33.90        14.75 o
 -11   6   0         60.73         51.03        14.25 o
 -10   6   0        120.84        127.31        13.94 o
  -9   6   0         10.61         16.61         8.21 o
  -8   6   0        218.57        209.15        13.21 o
  -7   6   0          3.70          0.02         6.33 o
  -6   6   0       1561.23       1474.45        28.30 o
  -5   6   0        185.17        167.74         9.14 o
  -4   6   0        909.18        876.93        18.68 o
  -3   6   0        851.87        798.43        22.91 o
  -2   6   0        205.69        183.96        12.95 o
  -1   6   0        204.89        235.28         9.01 o
   0   6   0        516.63        557.89        10.59 o
   1   6   0        886.33       1039.01        14.17 o
   2   6   0          7.22          0.82         3.85 o
   3   6   0          6.24          6.49         5.29 o
   4   6   0       2944.45       2899.06        33.66 o
   5   6   0        321.76        309.24        15.85 o
   6   6   0       1760.59       1823.95        38.02 o
   7   6   0         52.86         45.59         8.02 o
   8   6   0        443.68        429.69        23.47 o
   9   6   0         14.44         23.83         8.97 o
  10   6   0         56.26         59.53        10.08 o
  11   6   0          1.60          3.22         9.46 o
 -12   7   0         11.82         11.71        13.77 o
 -11   7   0         24.36         25.74        19.11 o
 -10   7   0        123.69        143.56        14.77 o
  -9   7   0        114.87        129.40        13.43 o
  -8   7   0         13.16         26.58         9.41 o
  -7   7   0        358.45        345.24        14.21 o
  -6   7   0        590.74        605.79        19.83 o
  -5   7   0       4451.46       4490.83        53.94 o
  -4   7   0        108.03        105.20         9.75 o
  -3   7   0        761.95        788.00        21.26 o
  -2   7   0       1645.36       1496.45        34.54 o
  -1   7   0       2769.29       2893.28        42.08 o
   0   7   0       2298.56       2354.92        32.77 o
   1   7   0        286.98        261.87        13.92 o
   2   7   0          2.99         11.50         4.07 o
   3   7   0          7.32          8.80         6.04 o
   4   7   0         27.94         26.82         8.07 o
   5   7   0        815.74        858.45        26.83 o
   6   7   0        618.07        664.33        36.94 o
   7   7   0        113.52        123.73        12.16 o
   8   7   0          4.41          6.60        10.14 o
   9   7   0        268.11        268.16        18.15 o
  10   7   0          0.11          0.26         8.99 o
  11   7   0          0.92          5.04         9.43 o
 -11   8   0          2.48          0.09        18.63 o
 -10   8   0         42.60         40.30        10.66 o
  -9   8   0        117.60        110.46        12.37 o
  -8   8   0         62.66         61.96        11.21 o
  -7   8   0        229.52        208.71        13.12 o
  -6   8   0       1050.02       1011.40        28.97 o
  -5   8   0         13.93         32.31         8.81 o
  -4   8   0       2085.51       2118.28        52.78 o
  -3   8   0        135.95        142.89        10.58 o
  -2   8   0       2905.60       2914.57        39.44 o
  -1   8   0          0.46          1.72         5.56 o
   0   8   0        163.35        168.99        17.84 o
   1   8   0        224.40        184.36        33.67 o
   2   8   0         80.87         87.45         8.45 o
   3   8   0        134.13        144.18         7.66 o
   4   8   0        321.04        330.17        15.10 o
   5   8   0         62.14         59.33        11.54 o
   6   8   0        771.92        805.07        27.97 o
   7   8   0        206.42        181.42        16.18 o
   8   8   0        508.26        508.03        21.17 o
   9   8   0         35.77         34.33         9.74 o
  10   8   0         99.47         79.42        12.50 o
 -11   9   0          0.30          0.38        14.14 o
 -10   9   0         29.32         27.53        14.36 o
  -9   9   0          0.34          7.84        12.13 o
  -8   9   0          0.31          2.51         9.54 o
  -7   9   0         54.60         53.29        12.04 o
  -6   9   0        653.31        672.00        24.79 o
  -5   9   0        589.93        543.93        21.73 o
  -4   9   0         54.32         72.65        12.75 o
  -3   9   0        153.60        168.44        15.95 o
  -2   9   0         70.83         74.08         8.30 o
  -1   9   0       1708.38       1704.37        24.48 o
   0   9   0        524.97        524.55        21.71 o
   1   9   0        186.40        202.21        15.37 o
   2   9   0          0.99          0.00        10.35 o
   3   9   0          2.62          4.65         8.44 o
   4   9   0         69.63         66.76        12.58 o
   5   9   0        260.54        255.23        20.50 o
   6   9   0        195.18        188.60        19.01 o
   7   9   0        103.02         99.10        17.44 o
   8   9   0         22.90         27.75        12.28 o
   9   9   0        251.28        272.77        23.50 o
  10   9   0         67.22         59.42        14.49 o
 -10  10   0          0.17          0.17        18.33 o
  -9  10   0          6.47          0.69        12.16 o
  -8  10   0         66.92         45.68        16.46 o
  -7  10   0        299.34        239.48        22.96 o
  -6  10   0        163.74        191.59        18.04 o
  -5  10   0        138.74        137.41        13.39 o
  -4  10   0        180.46        182.04        17.00 o
  -3  10   0       1959.50       1991.50        37.37 o
  -2  10   0       1609.73       1618.44        34.48 o
  -1  10   0         69.20         56.59        11.61 o
   0  10   0          3.39          3.70        13.48 o
   1  10   0         39.20         30.57        12.93 o
   2  10   0         60.86         63.41        21.01 o
   3  10   0         20.44         29.13        10.42 o
   4  10   0         22.94         41.32        12.08 o
   5  10   0         52.50         60.25        12.91 o
   6  10   0         71.48         63.50        14.31 o
   7  10   0          0.65          2.01        12.78 o
   8  10   0        159.21        164.00        17.76 o
   9  10   0         12.78         10.46        10.90 o
 -10  11   0          0.85          1.25        40.32 o
  -9  11   0          0.00         18.87        11.32 o
  -8  11   0          0.02          6.89         9.49 o
  -7  11   0         76.15         90.49        13.47 o
  -6  11   0         61.24         47.61        19.15 o
  -5  11   0        122.65        152.04        19.21 o
  -4  11   0        230.56        252.30        24.33 o
  -3  11   0       1721.56       1773.01        37.97 o
  -2  11   0        774.66        740.58        37.98 o
  -1  11   0        351.88        363.41        20.84 o
   0  11   0         95.47        124.77        18.38 o
   1  11   0         11.30         12.02        12.74 o
   2  11   0         45.87         76.89        16.17 o
   3  11   0        362.10        423.92        29.13 o
   4  11   0        113.26        131.86        27.60 o
   5  11   0         22.96         19.65        24.54 o
   6  11   0          0.14         18.33        12.40 o
   7  11   0         40.55         24.32        18.64 o
   8  11   0          0.18          0.00        11.34 o
  -9  12   0          5.18          1.90        11.91 o
  -8  12   0          0.50          0.01         9.78 o
  -7  12   0          2.25         11.75        10.91 o
  -6  12   0         34.67         19.96        10.42 o
  -5  12   0        178.74        163.32        27.21 o
  -4  12   0        338.32        329.02        27.58 o
  -3  12   0        290.87        281.47        17.09 o
  -2  12   0        459.01        470.20        21.90 o
  -1  12   0        113.06        107.10        13.86 o
   0  12   0        766.54        859.53        31.71 o
   1  12   0          4.62          9.70        31.82 o
   2  12   0        678.11        619.25        33.03 o
   3  12   0        210.13        226.26        35.28 o
   4  12   0         43.95         58.06        24.67 o
   5  12   0          7.21         10.43        10.69 o
   6  12   0          6.55          0.43        12.38 o
   7  12   0         14.51         19.81        13.36 o
  -8  13   0         16.59         22.23        12.03 o
  -7  13   0          3.27          0.00        13.60 o
  -6  13   0          0.69         25.60        13.06 o
  -5  13   0          7.64          0.10        19.02 o
  -4  13   0          0.89         10.20        13.32 o
  -3  13   0        181.55        190.23        23.01 o
  -2  13   0         76.72         89.63        12.54 o
  -1  13   0        229.81        229.42        21.05 o
   0  13   0         23.96         16.78        10.30 o
   1  13   0        227.73        266.16        21.71 o
   2  13   0         38.01         27.90        22.43 o
   3  13   0        204.89        221.82        28.85 o
   4  13   0          2.00         11.65        19.80 o
   5  13   0         11.01         44.95        23.67 o
   6  13   0         40.08         49.27        23.05 o
  -6  14   0         69.88         63.80        18.05 o
  -5  14   0         34.87         30.09        15.23 o
  -4  14   0          5.62          0.01        14.30 o
  -3  14   0         71.42         68.71        49.46 o
  -2  14   0          5.26          0.03        11.84 o
  -1  14   0         40.21         21.91        10.26 o
   0  14   0         90.77         98.51        17.78 o
   1  14   0         59.03         66.37        12.79 o
   2  14   0        193.31        161.34        18.21 o
   3  14   0         20.05         10.97        13.91 o
   4  14   0        105.25         57.13        24.04 o
   5  14   0         12.15         14.89        20.69 o
  -5  15   0          6.46         13.76        39.77 o
  -4  15   0         15.03          9.60        14.37 o
  -3  15   0         17.83          0.00        28.38 o
  -2  15   0         40.17         30.63        23.49 o
  -1  15   0        108.17        100.38        20.59 o
   0  15   0          1.40          0.50        20.84 o
   1  15   0         89.67         95.20        15.51 o
   2  15   0          0.76         27.83        11.60 o
   3  15   0         77.73        103.40        20.30 o
  -2 -15   1          2.87         36.34        12.76 o
  -1 -15   1         13.69          0.14        11.07 o
   0 -15   1          0.33          0.21        15.65 o
   1 -15   1         41.07         41.83        24.06 o
   2 -15   1        191.69        261.42        38.28 o
   3 -15   1          0.13          0.02        14.39 o
   4 -15   1         20.96          3.03        14.31 o
  -4 -14   1          3.55          0.36        19.17 o
  -3 -14   1         26.98         42.50        21.08 o
  -2 -14   1          4.57          1.20        10.10 o
  -1 -14   1         15.53         10.14        10.19 o
   0 -14   1         48.48         28.32        14.48 o
   1 -14   1         18.54          0.07        13.28 o
   2 -14   1          8.15          7.68        18.14 o
   3 -14   1        161.86        189.74        24.30 o
   4 -14   1         31.06         26.38        13.10 o
   5 -14   1         88.14         81.95        19.38 o
   6 -14   1         20.14          0.01        13.15 o
  -6 -13   1         69.02         51.53        27.24 o
  -5 -13   1          4.84          6.59        17.65 o
  -4 -13   1        185.87        149.09        32.00 o
  -3 -13   1         13.41          2.24        18.04 o
  -2 -13   1         30.04         38.51        13.65 o
  -1 -13   1          8.66          0.05        11.97 o
   0 -13   1         37.62         50.23        12.12 o
   1 -13   1        199.23        160.06        21.08 o
   2 -13   1        310.62        300.48        25.92 o
   3 -13   1         35.23         19.06        13.47 o
   4 -13   1          4.31         24.61        17.45 o
   5 -13   1         24.42         16.63        12.12 o
   6 -13   1        135.80        143.95        37.30 o
   7 -13   1        100.31         71.92        19.37 o
   8 -13   1          6.87         27.38        12.33 o
  -7 -12   1         82.76         52.42        15.83 o
  -6 -12   1         19.26          0.01        16.82 o
  -5 -12   1        241.51        253.78        36.51 o
  -4 -12   1         26.34          1.24        15.30 o
  -3 -12   1        156.47        145.88        39.39 o
  -2 -12   1        151.28        113.29        18.63 o
  -1 -12   1        127.16        104.51        12.90 o
   0 -12   1         63.73         62.51        13.31 o
   1 -12   1        112.38         77.86        11.41 o
   2 -12   1         20.83         25.49         9.63 o
   3 -12   1         59.31         93.72        17.59 o
   4 -12   1          0.09          0.75        11.42 o
   5 -12   1        127.06        149.48        15.19 o
   6 -12   1         76.67         86.52        18.94 o
   7 -12   1        137.50        157.91        17.74 o
   8 -12   1         25.48         42.74        13.22 o
   9 -12   1         34.42         11.53        12.13 o
  -8 -11   1        188.27        172.99        22.79 o
  -7 -11   1          1.53         11.10        11.09 o
  -6 -11   1        251.38        255.27        32.07 o
  -5 -11   1          7.89          6.88        10.25 o
  -4 -11   1        572.81        589.54        30.33 o
  -3 -11   1        204.28        243.85        21.16 o
  -2 -11   1        199.60        213.75        42.23 o
  -1 -11   1        268.09        253.25        21.26 o
   0 -11   1          1.29          2.15        10.01 o
   1 -11   1         81.68         78.98        11.09 o
   2 -11   1        759.24        781.58        26.39 o
   3 -11   1        117.73         90.92        15.48 o
   4 -11   1          8.14         14.33        10.28 o
   5 -11   1         52.99         22.08        10.33 o
   6 -11   1        328.91        327.08        20.70 o
   7 -11   1        161.84        182.57        16.72 o
   8 -11   1         79.13         80.64        21.00 o
   9 -11   1          5.69          8.67        12.06 o
  10 -11   1         57.31         65.71        21.84 o
  -9 -10   1         29.67         25.50        12.47 o
  -8 -10   1          8.87          4.67        12.06 o
  -7 -10   1        302.15        360.37        22.44 o
  -6 -10   1         17.32          8.07        22.66 o
  -5 -10   1        157.64        167.99        19.14 o
  -4 -10   1          9.11          2.61         9.64 o
  -3 -10   1        340.75        362.62        24.29 o
  -2 -10   1        121.05        116.39        44.73 o
  -1 -10   1        141.32        164.97        18.39 o
   0 -10   1        229.67        255.17        18.71 o
   1 -10   1          1.16          2.23         8.72 o
   2 -10   1        281.58        246.20        17.18 o
   3 -10   1        310.78        283.09        17.76 o
   4 -10   1        249.80        269.41        12.83 o
   5 -10   1        217.01        176.92        22.17 o
   6 -10   1         19.89          9.39        14.38 o
   7 -10   1         62.81         90.32        12.10 o
   8 -10   1         19.64          1.14        11.77 o
   9 -10   1         37.73         29.47        20.64 o
  10 -10   1          0.36         20.16        16.88 o
 -10  -9   1         14.87         19.85        16.43 o
  -9  -9   1          3.69          0.26        10.83 o
  -8  -9   1        201.41        207.68        23.99 o
  -7  -9   1         20.84         13.47        12.55 o
  -6  -9   1         93.14        130.17        21.77 o
  -5  -9   1         27.86         45.37        18.77 o
  -4  -9   1       1097.77       1139.74        40.11 o
  -3  -9   1          4.20         13.62         8.21 o
  -2  -9   1       1201.31       1350.93        40.15 o
  -1  -9   1        181.73        183.37        18.83 o
   0  -9   1       2602.16       2616.34        55.22 o
   1  -9   1        239.33        211.99        12.77 o
   2  -9   1       1414.02       1307.97        29.42 o
   3  -9   1        161.24        134.69        12.84 o
   4  -9   1        107.07        103.52         8.38 o
   5  -9   1        181.86        163.72        15.89 o
   6  -9   1        149.42        136.03        14.05 o
   7  -9   1          3.30          5.78        11.33 o
   8  -9   1         12.69         31.81        10.49 o
   9  -9   1         94.60         64.45        14.84 o
  10  -9   1        162.36        162.18        21.00 o
  11  -9   1         40.24         54.28        21.10 o
 -10  -8   1        127.92        121.11        14.94 o
  -9  -8   1          9.23         15.25         8.74 o
  -8  -8   1          1.36          0.93         7.92 o
  -7  -8   1        178.36        162.49        14.34 o
  -6  -8   1        166.38        157.21        12.94 o
  -5  -8   1         93.33        110.02        11.03 o
  -4  -8   1        127.58        142.17        11.38 o
  -3  -8   1       1409.53       1444.97        25.64 o
  -2  -8   1         26.25         20.39         5.17 o
  -1  -8   1       1578.65       1608.68        65.78 o
   0  -8   1        118.44         93.92        10.50 o
   1  -8   1       2596.58       2584.56        35.90 o
   2  -8   1        211.68        220.00        12.48 o
   3  -8   1        417.28        373.35        13.55 o
   4  -8   1         12.46         17.18         8.97 o
   5  -8   1          4.30          6.70         8.91 o
   6  -8   1        144.41        135.09        13.39 o
   7  -8   1         83.02         84.66        11.80 o
   8  -8   1        163.85        154.54        18.88 o
   9  -8   1         89.72         95.34        13.61 o
  10  -8   1         52.39         58.45        13.30 o
  11  -8   1        151.13        167.61        22.72 o
 -11  -7   1         27.53         18.06         9.69 o
 -10  -7   1        129.32        109.38        17.48 o
  -9  -7   1         20.00         13.01         9.22 o
  -8  -7   1         62.05         48.61        10.20 o
  -7  -7   1          4.87          0.61         8.20 o
  -6  -7   1        705.90        705.08        24.66 o
  -5  -7   1        653.84        671.24        18.24 o
  -4  -7   1       1635.96       1550.86        25.40 o
  -3  -7   1         24.20         28.41         5.74 o
  -2  -7   1        595.85        556.93        14.99 o
  -1  -7   1        135.28        175.72        11.52 o
   0  -7   1        785.46        578.44        44.29 o
   1  -7   1        540.84        528.99        14.15 o
   2  -7   1       4716.00       4878.87        45.37 o
   3  -7   1         14.11         14.23         7.89 o
   4  -7   1        772.80        663.78        22.43 o
   5  -7   1        122.05        109.72        11.47 o
   6  -7   1          0.36          8.99         8.66 o
   7  -7   1         53.06         68.99         8.28 o
   8  -7   1         12.64         26.46         9.42 o
   9  -7   1         50.39         40.34         9.41 o
  10  -7   1        108.76        114.43        30.34 o
  11  -7   1        124.56        101.98        18.42 o
  12  -7   1         49.05         69.45        18.66 o
 -11  -6   1         39.48         35.83        10.25 o
 -10  -6   1        112.49        120.46        12.64 o
  -9  -6   1        486.23        522.34        22.46 o
  -8  -6   1         85.40         77.21        10.73 o
  -7  -6   1        219.46        218.67        16.36 o
  -6  -6   1        982.44        970.17        28.39 o
  -5  -6   1        999.39       1026.14        21.25 o
  -4  -6   1        699.80        734.80        16.75 o
  -3  -6   1       2793.86       2940.63        27.99 o
  -2  -6   1        251.74        272.36         9.65 o
  -1  -6   1         10.40          0.84         3.06 o
   0  -6   1        849.42        969.79        51.01 o
   1  -6   1      23880.73      24995.19       187.51 o
   2  -6   1       6649.14       6845.24        39.74 o
   3  -6   1       1764.31       1596.00        25.95 o
   4  -6   1        266.21        253.63        18.94 o
   5  -6   1        783.13        741.11        15.25 o
   6  -6   1        244.30        257.88        11.08 o
   7  -6   1        132.89        129.48        12.86 o
   8  -6   1         58.69         70.93         9.08 o
   9  -6   1          3.76          3.12         7.13 o
  10  -6   1          6.08         25.41        11.03 o
  11  -6   1         41.93         36.18        10.84 o
  12  -6   1        122.67        125.23        25.16 o
 -11  -5   1        132.88        147.84        15.17 o
 -10  -5   1        284.80        290.86        18.67 o
  -9  -5   1         12.85         11.55         8.32 o
  -8  -5   1        460.67        469.28        19.66 o
  -7  -5   1          5.85          9.44         7.27 o
  -6  -5   1        244.91        246.56        10.02 o
  -5  -5   1         13.41         11.53         4.68 o
  -4  -5   1        511.57        532.65        14.35 o
  -3  -5   1          1.40          5.98         4.11 o
  -2  -5   1       1018.41        937.15        13.98 o
  -1  -5   1       1557.64       1685.18        30.54 o
   0  -5   1      17408.90      17545.14       321.48 o
   1  -5   1       2470.12       2407.71        39.02 o
   2  -5   1       2272.13       2446.86        30.71 o
   3  -5   1          4.87         15.42         4.05 o
   4  -5   1       3272.52       2969.55        26.85 o
   5  -5   1        991.31       1048.13        18.46 o
   6  -5   1        255.76        249.71        11.72 o
   7  -5   1        137.50        143.91        11.64 o
   8  -5   1         33.16         32.42         7.84 o
   9  -5   1        171.37        173.87        15.07 o
  10  -5   1        256.36        229.77        17.16 o
  11  -5   1          4.71          9.52        11.42 o
  12  -5   1          2.31          0.49        13.17 o
 -12  -4   1         12.15          0.30        15.64 o
 -11  -4   1         92.23        112.01        13.01 o
 -10  -4   1         83.48         77.79        14.11 o
  -9  -4   1        543.36        543.57        22.44 o
  -8  -4   1         11.07         16.36         9.39 o
  -7  -4   1        373.33        390.51        17.36 o
  -6  -4   1        510.33        497.49        14.47 o
  -5  -4   1        682.02        717.31        16.29 o
  -4  -4   1          2.32          0.28         4.72 o
  -3  -4   1       1291.89       1284.71        28.59 o
  -2  -4   1        221.14        327.21         8.56 o
  -1  -4   1       1654.17       1762.95        16.21 o
   0  -4   1       9255.48       9873.86       117.95 o
   1  -4   1      13677.00      13716.79        53.13 o
   2  -4   1       9796.04       9948.54        40.87 o
   3  -4   1        768.66        802.63        11.62 o
   4  -4   1        494.41        549.00        11.34 o
   5  -4   1       4222.35       3949.93        39.41 o
   6  -4   1        382.02        376.49        15.50 o
   7  -4   1        360.07        396.46        17.39 o
   8  -4   1         88.75         96.79        11.55 o
   9  -4   1        163.10        178.83        14.87 o
  10  -4   1        133.88        122.13        13.23 o
  11  -4   1          2.55          0.29         9.86 o
  12  -4   1        205.04        207.61        25.54 o
  13  -4   1          6.65         11.94        34.95 o
 -12  -3   1         63.94         51.21        13.84 o
 -11  -3   1         38.42         26.92        12.46 o
 -10  -3   1        271.02        339.50        19.01 o
  -9  -3   1         45.91         39.08        11.25 o
  -8  -3   1        630.35        593.73        20.74 o
  -7  -3   1          0.82          0.07         4.96 o
  -6  -3   1       1103.87       1094.56        19.68 o
  -5  -3   1        456.50        369.13        11.39 o
  -4  -3   1        400.63        372.13        10.09 o
  -3  -3   1        375.98        363.38        11.03 o
  -2  -3   1       1742.13       1677.38        17.43 o
  -1  -3   1        937.46       1233.19        20.68 o
   0  -3   1      32784.71      34677.56       215.79 o
   1  -3   1      11771.77      11876.97       109.16 o
   2  -3   1        695.50        773.82        12.87 o
   3  -3   1       1919.93       2088.15        18.18 o
   4  -3   1       2770.83       2766.32        26.76 o
   5  -3   1       1104.76       1073.70        22.70 o
   6  -3   1       5507.38       5546.66        67.35 o
   7  -3   1        223.86        230.53        13.33 o
   8  -3   1        255.84        287.91        13.02 o
   9  -3   1         27.08         26.83        10.61 o
  10  -3   1          0.24          9.10         8.59 o
  11  -3   1          2.05          0.11         8.64 o
  12  -3   1          2.07         16.22        15.40 o
  13  -3   1         46.52         54.33        14.39 o
 -12  -2   1          0.15          0.05        12.77 o
 -11  -2   1        243.19        221.00        18.48 o
 -10  -2   1        252.15        261.25        16.61 o
  -9  -2   1        723.48        710.56        25.05 o
  -8  -2   1          2.53          1.17         8.19 o
  -7  -2   1        260.64        257.18        10.30 o
  -6  -2   1        338.29        335.77        11.69 o
  -5  -2   1       2431.17       2373.88        26.37 o
  -4  -2   1       1140.44       1172.51        17.22 o
  -3  -2   1       1722.18       1821.77        20.10 o
  -2  -2   1       4708.38       5079.53        31.91 o
  -1  -2   1         35.50         12.26         2.95 o
   0  -2   1       1322.67       1345.81         8.96 o
   1  -2   1        285.46        209.20        12.74 o
   2  -2   1        427.84        233.46         9.77 o
   3  -2   1        816.96        753.73        20.98 o
   4  -2   1          1.33          0.32         3.18 o
   5  -2   1       5279.28       5105.98        63.00 o
   6  -2   1        596.46        515.20        14.72 o
   7  -2   1       2291.99       2258.16        31.00 o
   8  -2   1         14.92         20.85         7.04 o
   9  -2   1        351.22        331.08        15.10 o
  10  -2   1          0.05          5.06         6.81 o
  11  -2   1          1.05          0.01         9.69 o
  12  -2   1         68.17         61.40        10.57 o
  13  -2   1         13.12          2.70        13.70 o
 -12  -1   1         18.65         21.77         9.49 o
 -11  -1   1         16.58          0.02        10.29 o
 -10  -1   1        162.09        155.17        14.89 o
  -9  -1   1        217.09        181.00        16.90 o
  -8  -1   1        553.51        565.39        17.20 o
  -7  -1   1         33.94         34.61         6.97 o
  -6  -1   1        150.65        144.51        10.32 o
  -5  -1   1         21.60         43.95         7.75 o
  -4  -1   1      11709.57      11996.26        58.17 o
  -3  -1   1        321.85        286.84         7.59 o
  -2  -1   1      11247.78      12482.84        52.61 o
   0  -1   1       2032.12       1957.80       194.60 o
   1  -1   1       5963.02       5972.32       229.49 o
   2  -1   1       1377.79       1107.83        12.70 o
   3  -1   1       1777.18       1517.16        18.49 o
   4  -1   1        112.28        113.73         4.88 o
   5  -1   1        560.71        569.18        13.28 o
   6  -1   1       5167.01       5188.44        52.73 o
   7  -1   1        961.66        907.00        24.93 o
   8  -1   1       1304.96       1270.87        31.34 o
   9  -1   1         78.34         90.69        10.97 o
  10  -1   1        240.15        207.80        16.61 o
  11  -1   1          2.12          7.27         7.79 o
  12  -1   1         11.10         24.50        14.42 o
  13  -1   1          1.59          4.55        13.01 o
 -12   0   1         22.37         37.87         9.96 o
 -11   0   1         59.21         39.85        10.04 o
 -10   0   1         68.81         72.86        11.98 o
  -9   0   1        847.44        874.91        28.77 o
  -8   0   1          3.78          1.96         9.08 o
  -7   0   1        197.85        192.01        17.86 o
  -6   0   1        123.59         85.23         7.36 o
  -5   0   1       4090.08       4070.46        54.30 o
  -4   0   1       1087.69       1152.07        24.76 o
  -3   0   1      13254.46      13174.20        76.13 o
  -2   0   1       1245.52       1227.32        21.99 o
  -1   0   1       1730.42       2146.45       151.58 o
   2   0   1        238.17        168.68        10.48 o
   3   0   1        119.30         87.61         8.26 o
   4   0   1         43.94         50.46         5.45 o
   5   0   1       2124.51       2158.59        26.51 o
   6   0   1       1579.90       1407.44        23.95 o
   7   0   1       1778.26       1762.29        30.51 o
   8   0   1        300.17        314.65        15.09 o
   9   0   1       1434.17       1432.41        48.17 o
  10   0   1         27.91          6.67         9.59 o
  11   0   1          2.32          1.71        10.60 o
  12   0   1          0.03         12.46         9.02 o
  13   0   1          0.12          0.08        12.16 o
 -13   1   1          2.01          0.54        15.09 o
 -12   1   1          2.58          0.03         7.97 o
 -11   1   1         91.22         87.48        12.98 o
 -10   1   1        136.07        120.49        13.78 o
  -9   1   1         58.12         59.71         9.96 o
  -8   1   1       1024.36        991.88        32.52 o
  -7   1   1         60.43         69.61        12.93 o
  -6   1   1         89.97         86.10        10.81 o
  -5   1   1       2390.72       2569.90        32.96 o
  -4   1   1       7310.35       7404.31        99.06 o
  -3   1   1       1714.82       1858.83        19.60 o
  -2   1   1       3188.37       2854.51        28.83 o
  -1   1   1        696.82        312.19       158.66 o
   2   1   1       9573.11      11041.52        68.10 o
   3   1   1        443.86        405.55         8.64 o
   4   1   1        150.89        155.97        10.28 o
   5   1   1       1488.77       1634.43        27.20 o
   6   1   1       1588.66       1541.65        26.19 o
   7   1   1        618.56        568.55        18.24 o
   8   1   1        409.14        429.92        15.88 o
   9   1   1         48.37         37.75         7.46 o
  10   1   1        442.30        483.56        20.36 o
  11   1   1        143.42        109.70        12.00 o
  12   1   1         47.46         56.08        10.74 o
  13   1   1          1.47          0.28        13.51 o
 -13   2   1         25.33         26.69        15.45 o
 -12   2   1         62.51         60.69        12.18 o
 -11   2   1          0.98          0.03         7.80 o
 -10   2   1         20.07          8.06        10.11 o
  -9   2   1        806.28        770.36        27.85 o
  -8   2   1         11.71         10.48         8.10 o
  -7   2   1       1440.11       1427.59        30.63 o
  -6   2   1        698.98        739.31        22.62 o
  -5   2   1       2411.72       2260.28        34.60 o
  -4   2   1        156.35        141.74         5.74 o
  -3   2   1        359.97        388.98         7.52 o
  -2   2   1        189.25        179.83         8.89 o
  -1   2   1        627.45        462.62        10.96 o
   0   2   1        937.21       1287.30        17.08 o
   1   2   1        279.91        229.76         7.84 o
   2   2   1       2655.68       2699.22        26.26 o
   3   2   1       1071.39       1090.42        21.29 o
   4   2   1        731.73        733.20        13.40 o
   5   2   1       1794.50       1617.13        20.45 o
   6   2   1        131.20        143.32         9.47 o
   7   2   1        280.38        299.37        10.41 o
   8   2   1        371.03        392.75        17.18 o
   9   2   1        571.24        569.29        21.81 o
  10   2   1        475.81        436.14        18.74 o
  11   2   1        350.44        379.93        20.31 o
  12   2   1         16.05         10.51         9.74 o
  13   2   1          2.39         14.56        13.92 o
 -12   3   1          0.34         10.36        11.98 o
 -11   3   1         36.36         46.03        11.50 o
 -10   3   1         53.57         40.97        10.40 o
  -9   3   1        801.10        781.17        23.65 o
  -8   3   1         73.58         79.35         9.45 o
  -7   3   1         54.79         54.30         9.22 o
  -6   3   1        897.11        854.32        22.32 o
  -5   3   1       3170.21       3212.92        41.78 o
  -4   3   1       5526.75       5406.33        49.40 o
  -3   3   1        190.22        213.16         6.41 o
  -2   3   1       7877.04       8141.41        38.51 o
  -1   3   1        454.48        402.35        10.79 o
   0   3   1      46251.16      47215.05       727.21 o
   1   3   1        314.11        397.60         8.85 o
   2   3   1        871.14        932.03        15.87 o
   3   3   1        987.57        958.04        12.65 o
   4   3   1        342.01        334.78        14.66 o
   5   3   1         28.71         57.77         8.46 o
   6   3   1       1515.79       1473.88        26.78 o
   7   3   1        355.25        364.27        10.43 o
   8   3   1         19.01         14.08         7.98 o
   9   3   1         49.14         60.58        10.39 o
  10   3   1        637.20        621.93        24.20 o
  11   3   1         77.21        107.59        11.63 o
  12   3   1         90.33         90.45        13.81 o
 -12   4   1         23.63         10.93        23.68 o
 -11   4   1         46.75         46.06        12.89 o
 -10   4   1         62.23         47.61        10.34 o
  -9   4   1        640.21        667.22        32.34 o
  -8   4   1       1121.69       1172.07        31.28 o
  -7   4   1       1533.43       1418.05        32.85 o
  -6   4   1        217.72        231.12        12.83 o
  -5   4   1       6430.87       6799.58        50.54 o
  -4   4   1       2930.26       2938.58        41.17 o
  -3   4   1         14.18         47.15         5.34 o
  -2   4   1         10.20         10.77         4.76 o
  -1   4   1       4940.76       5055.61        39.96 o
   0   4   1       7038.76       7609.22        67.00 o
   1   4   1       2487.07       2412.91        32.85 o
   2   4   1          0.47          0.83         3.74 o
   3   4   1        235.00        184.80        11.04 o
   4   4   1          0.95          6.47         3.85 o
   5   4   1         33.17         37.34         4.68 o
   6   4   1         37.40         17.81         4.04 o
   7   4   1        481.22        480.00        17.56 o
   8   4   1          1.57          0.06         8.02 o
   9   4   1        373.49        376.30        18.67 o
  10   4   1        153.04        151.01        13.90 o
  11   4   1        268.62        276.19        18.13 o
  12   4   1        100.07        138.85        13.67 o
 -12   5   1          6.09          0.12        16.42 o
 -11   5   1        124.01        155.83        19.08 o
 -10   5   1         73.37         89.19        15.74 o
  -9   5   1         30.31         34.30        11.56 o
  -8   5   1        136.68        137.10        14.26 o
  -7   5   1        334.46        338.13        14.31 o
  -6   5   1        508.21        483.49        16.33 o
  -5   5   1        264.86        272.57        11.48 o
  -4   5   1         53.37        114.21         7.59 o
  -3   5   1        326.09        381.88        11.96 o
  -2   5   1       1788.28       1896.95        26.84 o
  -1   5   1        868.88        840.40        24.83 o
   0   5   1       9112.00       8980.07       123.51 o
   1   5   1       1527.49       1553.56        19.83 o
   2   5   1       2555.56       2680.07        22.07 o
   3   5   1         20.01         41.73         6.11 o
   4   5   1       2027.69       2062.13        33.73 o
   5   5   1        328.91        340.59        10.52 o
   6   5   1        228.57        210.97        14.44 o
   7   5   1        744.10        726.24        26.06 o
   8   5   1        214.66        219.82        14.50 o
   9   5   1         21.51         17.88         8.33 o
  10   5   1        233.38        239.79        16.61 o
  11   5   1        240.27        243.90        18.35 o
  12   5   1         21.72          0.14        10.79 o
 -12   6   1         46.90         45.89        20.59 o
 -11   6   1         34.99         27.38        11.24 o
 -10   6   1          8.68          0.06        14.60 o
  -9   6   1        355.54        402.13        20.82 o
  -8   6   1         45.97         50.24        10.14 o
  -7   6   1         10.58         19.54         8.07 o
  -6   6   1         75.84         58.68         7.50 o
  -5   6   1        530.32        515.70        14.58 o
  -4   6   1        138.97        148.16         8.78 o
  -3   6   1       7789.26       7918.74        54.74 o
  -2   6   1       1753.81       1882.68        29.87 o
  -1   6   1       5186.77       5115.51        84.10 o
   0   6   1         11.11         30.20         8.29 o
   1   6   1       5912.89       6235.61        98.67 o
   2   6   1         22.55         33.26         3.80 o
   3   6   1       1451.67       1266.33        22.04 o
   4   6   1         78.85         57.04        13.54 o
   5   6   1        545.12        591.89        21.66 o
   6   6   1       1203.33       1153.38        30.48 o
   7   6   1        853.56        885.00        29.17 o
   8   6   1        132.27         98.29        11.11 o
   9   6   1          3.97          2.70         8.28 o
  10   6   1          1.28          0.04         8.27 o
  11   6   1         20.54         29.87        11.09 o
  12   6   1         39.77         23.64        17.47 o
 -12   7   1         14.89         14.05        13.38 o
 -11   7   1        182.73        163.11        22.28 o
 -10   7   1        160.65        147.91        14.95 o
  -9   7   1          1.77          0.24         8.31 o
  -8   7   1         54.65         45.24         9.54 o
  -7   7   1          1.00         12.29         6.35 o
  -6   7   1          6.50          4.55         6.46 o
  -5   7   1         86.08         84.05         9.00 o
  -4   7   1        351.02        297.78        12.22 o
  -3   7   1        322.77        318.94        14.31 o
  -2   7   1       1990.41       1980.45        69.80 o
  -1   7   1        855.97        853.23        19.44 o
   0   7   1       2198.79       2170.82        28.28 o
   1   7   1         24.34         14.79         4.23 o
   2   7   1         49.94         53.09         4.40 o
   3   7   1          1.67          6.61         7.25 o
   4   7   1       1360.69       1338.68        29.21 o
   5   7   1         34.12         34.68         8.65 o
   6   7   1        342.83        312.70        17.98 o
   7   7   1          9.26         26.57        10.75 o
   8   7   1          1.00          0.16         8.76 o
   9   7   1         35.98         46.71        15.92 o
  10   7   1         35.83         46.44        10.14 o
  11   7   1        157.10        191.09        16.67 o
 -11   8   1        108.32        106.84        18.65 o
 -10   8   1         66.50         92.85        13.74 o
  -9   8   1        162.24        146.23        12.34 o
  -8   8   1          1.08          1.12         9.80 o
  -7   8   1         50.84         51.26         9.32 o
  -6   8   1         96.31        102.73         9.36 o
  -5   8   1        451.87        435.58        19.07 o
  -4   8   1         50.34         65.58        14.34 o
  -3   8   1        641.86        632.79        21.23 o
  -2   8   1        213.64        227.78        21.94 o
  -1   8   1       1925.39       2001.82        28.23 o
   0   8   1        515.45        547.36        23.66 o
   1   8   1       2225.71       2231.56        32.06 o
   2   8   1         31.34         18.62         3.96 o
   3   8   1       1075.46       1041.49        21.99 o
   4   8   1         44.40         23.30         7.97 o
   5   8   1       1132.51       1226.24        30.64 o
   6   8   1          2.83          0.00         8.27 o
   7   8   1        108.56        106.02        11.78 o
   8   8   1         16.16         18.73         9.15 o
   9   8   1          5.65          9.76        10.49 o
  10   8   1         19.93         11.57         9.37 o
  11   8   1         63.35         38.69        11.57 o
 -11   9   1         88.24        100.10        19.99 o
 -10   9   1         94.94         77.48        23.13 o
  -9   9   1         46.36         53.46        11.34 o
  -8   9   1         58.66         48.84        10.72 o
  -7   9   1         71.74         54.63        10.06 o
  -6   9   1        182.11        190.64        15.98 o
  -5   9   1          5.96         17.52         9.34 o
  -4   9   1          6.27          2.00         8.34 o
  -3   9   1         31.79         32.47         9.95 o
  -2   9   1        981.97       1011.92        34.18 o
  -1   9   1        115.87        111.96         9.28 o
   0   9   1       2124.18       2179.93        54.87 o
   1   9   1         14.78         28.25         5.38 o
   2   9   1        290.91        308.09        21.03 o
   3   9   1         11.76          6.87         8.03 o
   4   9   1       1793.63       1802.51        36.02 o
   5   9   1        166.36        156.24        13.24 o
   6   9   1       1200.28       1234.06        35.53 o
   7   9   1         72.57         48.24        10.50 o
   8   9   1         23.06         23.44         9.53 o
   9   9   1          0.85          4.38         8.91 o
  10   9   1         25.00         15.62         8.90 o
 -10  10   1         28.84         54.91        27.23 o
  -9  10   1         72.59         88.59        16.37 o
  -8  10   1         10.62         27.32        10.31 o
  -7  10   1         28.18         24.17         8.86 o
  -6  10   1        174.59        186.98        18.10 o
  -5  10   1        343.10        357.33        20.36 o
  -4  10   1          2.30         14.51         8.97 o
  -3  10   1         82.86         85.79        15.11 o
  -2  10   1        635.27        613.83        19.02 o
  -1  10   1        134.45        138.11         8.81 o
   0  10   1        182.07        180.84        16.66 o
   1  10   1        283.86        323.04        27.91 o
   2  10   1          2.68          0.28        18.87 o
   3  10   1        469.39        438.67        26.34 o
   4  10   1         35.83         48.93        12.49 o
   5  10   1       1194.49       1260.75        45.77 o
   6  10   1        181.24        222.64        21.24 o
   7  10   1         56.56         54.48        26.20 o
   8  10   1         39.43         56.63        17.31 o
   9  10   1         41.43         25.42        11.59 o
 -10  11   1         39.92         37.42        35.87 o
  -9  11   1         32.11         59.03        15.81 o
  -8  11   1        143.83        156.89        16.33 o
  -7  11   1         75.35         92.22        13.10 o
  -6  11   1        548.28        531.33        31.84 o
  -5  11   1         42.05         34.69        10.19 o
  -4  11   1        397.86        385.73        26.92 o
  -3  11   1          5.89          3.72         7.58 o
  -2  11   1        285.33        298.09        17.41 o
  -1  11   1         97.50        104.75        12.46 o
   0  11   1          0.67          0.14        15.11 o
   1  11   1          3.44          4.55        10.79 o
   2  11   1        608.04        599.25        31.77 o
   3  11   1        246.95        272.98        23.69 o
   4  11   1       1091.93       1086.26        62.88 o
   5  11   1          6.52         15.38        29.13 o
   6  11   1        833.18        956.93        42.67 o
   7  11   1         12.27          0.00        14.65 o
   8  11   1         33.04          1.53        48.34 o
   9  11   1          3.07          4.70        12.48 o
  -9  12   1         71.54         54.34        13.86 o
  -8  12   1         24.81         12.10        10.73 o
  -7  12   1        102.73         99.33        14.93 o
  -6  12   1         83.33        110.43        14.60 o
  -5  12   1        476.15        451.51        29.78 o
  -4  12   1         29.73         16.89        11.73 o
  -3  12   1        311.41        315.16        18.78 o
  -2  12   1          2.58          0.01         8.91 o
  -1  12   1        245.10        254.47        17.74 o
   0  12   1         37.44         35.58        10.76 o
   1  12   1        161.65        177.04        19.81 o
   2  12   1         16.85          1.03        12.83 o
   3  12   1        247.01        321.38        32.76 o
   4  12   1         28.50         63.20        22.76 o
   5  12   1        798.00        852.18        62.31 o
   6  12   1        232.86        175.80        21.39 o
   7  12   1         13.86         12.89        13.07 o
   8  12   1         57.36         25.68        16.45 o
  -8  13   1         20.31         14.56        10.54 o
  -7  13   1         41.36         26.90        12.65 o
  -6  13   1        125.04        116.48        20.59 o
  -5  13   1          7.70         25.29        13.68 o
  -4  13   1         82.15         88.24        47.02 o
  -3  13   1         76.37         87.42        23.87 o
  -2  13   1        101.49        125.01        13.97 o
  -1  13   1          7.55          7.24        10.58 o
   0  13   1         10.22          8.46        12.18 o
   1  13   1          3.35          0.00        11.79 o
   2  13   1          8.26         11.12        11.86 o
   3  13   1          7.53          0.28        12.15 o
   4  13   1        150.42        214.99        32.30 o
   5  13   1         13.67         14.90        19.59 o
   6  13   1         41.23         42.08        21.38 o
   7  13   1         54.33         20.25        13.08 o
  -7  14   1         99.59        123.24        21.54 o
  -6  14   1         88.68        110.96        25.32 o
  -5  14   1        155.09        186.88        22.69 o
  -4  14   1          3.06         44.74        15.70 o
  -3  14   1         84.39         97.98        19.79 o
  -2  14   1          1.30          0.01         8.83 o
  -1  14   1         56.08         46.90        23.77 o
   0  14   1         28.29         15.77        10.37 o
   1  14   1         10.45         24.25        11.46 o
   2  14   1          6.06          0.15        14.42 o
   3  14   1          8.78          5.11        13.20 o
   4  14   1         31.18         17.51        19.86 o
   5  14   1        232.52        266.62        40.38 o
  -5  15   1         25.41         23.42        14.54 o
  -4  15   1        105.66        147.45        21.47 o
  -3  15   1          9.44         17.66        14.46 o
  -2  15   1         42.46         62.72        23.46 o
  -1  15   1         25.04          7.69        11.19 o
   0  15   1         10.58          7.05        13.78 o
   1  15   1          3.34         13.57        13.05 o
   2  15   1          1.74          9.49        12.41 o
   3  15   1          1.20          0.05        14.91 o
  -1  16   1         98.49        129.70        29.59 o
   0  16   1          3.64         12.57        12.14 o
  -1 -15   2         53.41         18.06        13.66 o
   0 -15   2          1.08          3.77        15.48 o
   1 -15   2         66.70         84.59        18.33 o
   2 -15   2         68.23         39.90        22.24 o
   3 -15   2         44.88         30.74        14.88 o
  -4 -14   2         31.64         62.29        23.87 o
  -3 -14   2         15.15          9.66        20.02 o
  -2 -14   2        110.99        104.41        15.71 o
  -1 -14   2          0.05          0.05        10.22 o
   0 -14   2         75.71         62.49        12.90 o
   1 -14   2         47.19         44.96        15.57 o
   2 -14   2          7.95          0.28        17.37 o
   3 -14   2         20.03         10.33        13.33 o
   4 -14   2         11.75          0.00        16.84 o
   5 -14   2          2.84         26.78        27.70 o
   6 -14   2          9.45          6.99        12.95 o
  -5 -13   2          0.11          6.69        16.64 o
  -4 -13   2         20.60         37.17        21.82 o
  -3 -13   2         90.88        104.27        18.37 o
  -2 -13   2         12.26         10.28        11.73 o
  -1 -13   2         98.86        100.92        15.70 o
   0 -13   2          4.24         35.01        11.56 o
   1 -13   2         81.66         68.82        15.19 o
   2 -13   2          3.03          9.14        13.87 o
   3 -13   2        344.92        311.95        43.60 o
   4 -13   2         11.11         13.63        12.70 o
   5 -13   2         15.73          8.15        12.05 o
   6 -13   2          1.51          0.02        12.14 o
   7 -13   2          0.15          0.03        11.62 o
  -7 -12   2         32.02         34.15        17.57 o
  -6 -12   2         33.22         28.75        17.62 o
  -5 -12   2         23.67         41.58        23.35 o
  -4 -12   2         28.42         44.82        22.59 o
  -3 -12   2          0.02          1.25        12.57 o
  -2 -12   2        467.96        513.36        30.26 o
  -1 -12   2         70.86         84.02        15.27 o
   0 -12   2        749.20        736.34        28.86 o
   1 -12   2         40.91         37.93        11.82 o
   2 -12   2        843.58        837.82        30.83 o
   3 -12   2        522.29        496.75        46.32 o
   4 -12   2        171.40        153.67        27.73 o
   5 -12   2         37.11         35.07        10.95 o
   6 -12   2         65.09         86.34        14.29 o
   7 -12   2         23.52         29.54        11.62 o
   8 -12   2          9.62         16.08        14.78 o
   9 -12   2         13.85         13.82        11.41 o
  -8 -11   2          4.08          4.00        20.30 o
  -7 -11   2         50.55         34.06        20.50 o
  -6 -11   2          0.10         13.25        14.40 o
  -5 -11   2          3.28          0.97        10.62 o
  -4 -11   2         13.52         18.35        28.29 o
  -3 -11   2         56.13         50.12        12.38 o
  -2 -11   2        340.68        370.42        25.37 o
  -1 -11   2        476.56        519.41        24.45 o
   0 -11   2         18.55         23.25         9.00 o
   1 -11   2        422.65        417.80        20.19 o
   2 -11   2         41.26         52.81         9.34 o
   3 -11   2       1187.91       1187.18        68.48 o
   4 -11   2          8.94          0.00        15.35 o
   5 -11   2        372.92        385.54        22.79 o
   6 -11   2         36.57         31.40        11.37 o
   7 -11   2         45.01         78.57        17.02 o
   8 -11   2          2.38         22.27        14.50 o
   9 -11   2          3.58          0.34        10.23 o
  10 -11   2          4.68          0.38        15.15 o
  -8 -10   2        149.41        115.62        16.01 o
  -7 -10   2         24.21          7.33        18.36 o
  -6 -10   2         34.14         11.63        13.89 o
  -5 -10   2         40.72         38.65        11.82 o
  -4 -10   2        220.65        229.84        19.53 o
  -3 -10   2         15.18          9.76        11.74 o
  -2 -10   2          2.33          3.58        10.05 o
  -1 -10   2         25.60         36.51        14.16 o
   0 -10   2         10.98          9.54        10.45 o
   1 -10   2        460.45        439.78        23.99 o
   2 -10   2       1836.26       1721.15        51.88 o
   3 -10   2        466.38        428.22        20.94 o
   4 -10   2        136.13        157.78        15.01 o
   5 -10   2          8.16          0.08         9.33 o
   6 -10   2        143.22        182.82        16.28 o
   7 -10   2        164.75        140.73        15.70 o
   8 -10   2         92.45         87.44        16.11 o
   9 -10   2        122.54        126.39        39.97 o
  10 -10   2          0.04         12.36        14.40 o
  -9  -9   2        186.45        173.60        18.08 o
  -8  -9   2         11.11         20.48        16.57 o
  -7  -9   2        235.05        219.47        23.00 o
  -6  -9   2          6.99         18.07         9.50 o
  -5  -9   2        249.89        270.86        22.24 o
  -4  -9   2         31.54         50.66        11.89 o
  -3  -9   2        317.03        293.96        15.96 o
  -2  -9   2          9.10          3.19        10.52 o
  -1  -9   2         32.23         18.39        10.39 o
   0  -9   2         45.41         50.03        11.93 o
   1  -9   2       1378.58       1465.05        33.65 o
   2  -9   2        682.52        650.62        23.04 o
   3  -9   2         54.45         50.34         7.39 o
   4  -9   2        116.15        114.14         9.48 o
   5  -9   2         74.09         66.61        11.18 o
   6  -9   2        650.75        596.60        25.87 o
   7  -9   2        138.61        135.24        13.58 o
   8  -9   2         16.37         18.10        10.05 o
   9  -9   2         33.71         46.07        15.18 o
  10  -9   2          9.36          4.70        12.56 o
  11  -9   2          0.09         10.52        13.97 o
 -10  -8   2         21.27          0.43        14.84 o
  -9  -8   2         11.72         13.09        10.00 o
  -8  -8   2        560.29        551.92        23.14 o
  -7  -8   2          9.79          4.91         8.26 o
  -6  -8   2        381.42        375.54        16.93 o
  -5  -8   2        209.18        205.47        14.35 o
  -4  -8   2        592.74        625.34        22.56 o
  -3  -8   2        347.54        396.66        15.59 o
  -2  -8   2        116.32        119.58        10.78 o
  -1  -8   2          0.88          1.40         9.12 o
   0  -8   2         39.38         44.70         7.04 o
   1  -8   2         16.74         13.89         7.89 o
   2  -8   2       1921.33       1965.31        26.10 o
   3  -8   2         24.35         15.23         4.98 o
   4  -8   2        594.76        541.75        16.16 o
   5  -8   2          0.34          0.19         9.04 o
   6  -8   2        487.92        530.26        24.43 o
   7  -8   2        598.65        590.23        26.10 o
   8  -8   2        116.89        110.94        19.53 o
   9  -8   2         98.22         95.45        13.33 o
  10  -8   2         90.03         93.06        14.22 o
  11  -8   2          7.44         13.37        13.13 o
 -10  -7   2         14.57         16.42        11.70 o
  -9  -7   2        184.34        222.40        15.88 o
  -8  -7   2         81.50         76.20        11.19 o
  -7  -7   2        640.36        644.45        23.07 o
  -6  -7   2        564.49        581.80        20.30 o
  -5  -7   2         23.49          7.70         9.90 o
  -4  -7   2        303.45        314.30        12.32 o
  -3  -7   2        566.60        524.36        13.58 o
  -2  -7   2        356.61        360.04        17.34 o
  -1  -7   2        185.55        182.18        12.22 o
   0  -7   2         37.62         23.79         8.19 o
   1  -7   2       1054.31       1086.57        18.53 o
   2  -7   2       2025.86       2044.29        24.42 o
   3  -7   2        827.57        817.77        16.83 o
   4  -7   2          2.36         10.55         5.64 o
   5  -7   2       1008.12       1000.91        22.34 o
   6  -7   2        211.07        202.50        12.29 o
   7  -7   2        586.73        639.79        16.60 o
   8  -7   2        341.67        354.62        15.92 o
   9  -7   2        174.17        170.30        20.19 o
  10  -7   2         19.47         12.09        10.35 o
  11  -7   2         45.75         56.46        24.55 o
  12  -7   2          0.07         13.25        13.70 o
 -11  -6   2          0.56          0.17        11.27 o
 -10  -6   2          7.26          3.46         9.43 o
  -9  -6   2         54.59         52.32         9.39 o
  -8  -6   2        577.73        588.25        22.32 o
  -7  -6   2         45.50         48.66         8.63 o
  -6  -6   2          4.34          3.34         9.93 o
  -5  -6   2        460.31        441.19        14.83 o
  -4  -6   2       4018.49       3972.36        40.21 o
  -3  -6   2         16.92         20.37         5.02 o
  -2  -6   2        667.07        657.40        15.94 o
  -1  -6   2         16.44         15.37         4.79 o
   0  -6   2        144.88        106.24         6.11 o
   1  -6   2       1906.93       1764.33        24.93 o
   2  -6   2        656.80        645.44        13.06 o
   3  -6   2        633.25        605.39        13.40 o
   4  -6   2        921.00        883.73        16.89 o
   5  -6   2         96.26        108.93         8.62 o
   6  -6   2       1301.02       1259.35        22.98 o
   7  -6   2        234.28        240.60        15.59 o
   8  -6   2        200.66        215.00        12.34 o
   9  -6   2         83.63         83.43         9.64 o
  10  -6   2        231.80        250.75        19.04 o
  11  -6   2         15.76         15.96        10.79 o
  12  -6   2         23.20         21.78        11.55 o
 -11  -5   2          0.45          1.47        12.13 o
 -10  -5   2          4.36          0.64         9.05 o
  -9  -5   2         60.24         47.42        10.21 o
  -8  -5   2          2.12         13.33         7.59 o
  -7  -5   2       1464.72       1496.22        32.57 o
  -6  -5   2         61.98         66.63         6.94 o
  -5  -5   2       3946.26       3986.54        37.16 o
  -4  -5   2       1673.09       1629.61        25.53 o
  -3  -5   2       4777.08       4671.45        46.05 o
  -2  -5   2        355.02        393.73        10.45 o
  -1  -5   2        273.35        343.27        11.11 o
   0  -5   2       1321.37       1281.18        22.68 o
   1  -5   2       3095.98       3183.40        25.86 o
   2  -5   2         36.76         37.75         2.82 o
   3  -5   2        110.72        116.45         5.29 o
   4  -5   2        183.34        189.40         8.87 o
   5  -5   2        404.24        326.57         9.51 o
   6  -5   2        188.94        196.62        10.45 o
   7  -5   2        682.49        642.41        19.68 o
   8  -5   2        256.25        250.06        15.95 o
   9  -5   2        112.13        136.26        14.31 o
  10  -5   2          0.83          0.07        12.30 o
  11  -5   2         43.70         41.78        14.16 o
  12  -5   2         23.72         13.25        14.45 o
 -12  -4   2          2.70         10.37        12.43 o
 -11  -4   2          8.59          0.11        10.10 o
 -10  -4   2          4.33          0.13         8.80 o
  -9  -4   2          2.43          8.95        11.10 o
  -8  -4   2        358.27        359.08        21.40 o
  -7  -4   2        165.60        169.28        11.81 o
  -6  -4   2        580.57        569.28        16.08 o
  -5  -4   2        337.88        335.29        11.23 o
  -4  -4   2       4951.54       4885.62        36.28 o
  -3  -4   2        388.91        380.98        12.85 o
  -2  -4   2        856.07        816.94        14.35 o
  -1  -4   2        322.80        281.86         6.94 o
   0  -4   2         89.00         97.00         5.57 o
   1  -4   2       1488.65       1649.90        30.19 o
   2  -4   2       4263.63       4392.78        52.14 o
   3  -4   2         41.77         28.05         3.39 o
   4  -4   2       1104.42       1105.45        13.55 o
   5  -4   2         39.12         53.60         4.77 o
   6  -4   2       2454.11       2273.78        32.74 o
   7  -4   2        216.84        200.45        11.44 o
   8  -4   2        267.36        272.53        16.92 o
   9  -4   2        178.79        163.47        16.29 o
  10  -4   2         45.43         42.59         9.89 o
  11  -4   2        311.87        310.41        26.70 o
  12  -4   2         49.27         79.91        17.41 o
  13  -4   2         13.35          0.09        14.01 o
 -12  -3   2         18.53          0.26        14.26 o
 -11  -3   2          0.65          7.13         9.34 o
 -10  -3   2        107.03        110.24        12.49 o
  -9  -3   2         15.02          4.88         8.33 o
  -8  -3   2          0.41          0.23         8.09 o
  -7  -3   2        248.25        219.72        10.08 o
  -6  -3   2        128.97        106.06         6.46 o
  -5  -3   2        770.72        704.00        17.29 o
  -4  -3   2       4464.64       4851.43        41.70 o
  -3  -3   2      11526.59      11294.37        48.13 o
  -2  -3   2          8.06         11.27         5.57 o
  -1  -3   2        859.27        662.58        15.04 o
   0  -3   2        576.96        619.79         6.77 o
   1  -3   2      18132.02      19469.55        95.78 o
   2  -3   2       1938.10       2139.08        20.30 o
   3  -3   2        835.94        839.48        14.53 o
   4  -3   2          2.56          5.40         5.47 o
   5  -3   2        169.78        198.72        12.33 o
   6  -3   2          1.66         12.28         7.56 o
   7  -3   2       3047.50       2969.10        45.27 o
   8  -3   2        134.33        127.36        10.23 o
   9  -3   2        150.57        163.06        14.92 o
  10  -3   2         17.65         21.77         9.57 o
  11  -3   2        139.49        147.25        22.69 o
  12  -3   2        173.19        162.57        23.56 o
  13  -3   2         69.90         56.87        15.47 o
 -12  -2   2         12.96          0.82        11.53 o
 -11  -2   2        144.84        132.96        20.23 o
 -10  -2   2         31.64         32.72         9.40 o
  -9  -2   2        173.02        137.99        13.32 o
  -8  -2   2          8.12          1.63         7.61 o
  -7  -2   2        105.05        122.41         9.63 o
  -6  -2   2         82.53         95.56         9.67 o
  -5  -2   2        319.73        419.49        15.93 o
  -4  -2   2       3513.08       3540.08        36.45 o
  -3  -2   2        170.04        180.14        11.04 o
  -2  -2   2        667.77        653.47         7.10 o
  -1  -2   2        870.02        856.24         6.70 o
   0  -2   2       1584.51       1175.28        14.78 o
   1  -2   2        505.83        589.30        13.08 o
   2  -2   2        759.29        716.05        13.89 o
   3  -2   2        738.12        821.10         7.79 o
   4  -2   2       1309.71       1218.73        17.76 o
   5  -2   2        112.69        105.63         8.70 o
   6  -2   2        191.17        177.97        13.34 o
   7  -2   2        695.54        602.56        18.42 o
   8  -2   2        906.55        962.80        19.64 o
   9  -2   2         18.90         13.59         6.52 o
  10  -2   2        445.49        446.83        18.87 o
  11  -2   2         94.19        103.80        13.99 o
  12  -2   2         86.64         86.88        13.21 o
  13  -2   2        104.62        100.00        18.78 o
 -12  -1   2         31.88         24.22        11.26 o
 -11  -1   2         34.04         18.35         9.89 o
 -10  -1   2        131.61        166.66        15.16 o
  -9  -1   2        157.31        132.65        14.93 o
  -8  -1   2         31.33         25.29         6.82 o
  -7  -1   2          6.96         10.49         7.54 o
  -6  -1   2        113.78         82.22        10.68 o
  -5  -1   2       1888.21       1995.06        30.40 o
  -4  -1   2        129.41        156.69         4.67 o
  -3  -1   2      16988.05      18147.89        71.08 o
  -2  -1   2       3299.39       3680.11        20.25 o
  -1  -1   2       2551.33       3540.16        21.46 o
   0  -1   2        780.12        759.96         2.26 o
   1  -1   2      24001.88      23377.04       195.11 o
   2  -1   2        123.90        210.03        14.70 o
   3  -1   2        719.24        784.21        16.63 o
   4  -1   2        390.77        464.76         6.00 o
   5  -1   2        866.31        824.21        19.05 o
   6  -1   2         13.84         18.67         7.49 o
   7  -1   2        192.08        210.06        13.58 o
   8  -1   2        956.55        860.08        27.74 o
   9  -1   2        117.88        122.92        11.05 o
  10  -1   2         16.63          6.48         7.80 o
  11  -1   2        150.12        152.54        17.13 o
  12  -1   2        108.88        114.26        17.26 o
  13  -1   2          1.44          7.66        16.93 o
 -12   0   2        132.91        122.89        16.78 o
 -11   0   2        181.33        178.31        15.08 o
 -10   0   2        115.00        176.74        14.77 o
  -9   0   2        189.35        192.38        13.89 o
  -8   0   2         28.35         31.71        12.03 o
  -7   0   2         54.58         53.10         8.12 o
  -6   0   2        472.99        540.52        16.29 o
  -5   0   2        221.65        286.51         9.76 o
  -4   0   2      11510.55      12864.21       144.48 o
  -3   0   2       3599.69       3742.14        52.46 o
  -2   0   2      61448.40      67169.71       750.42 o
  -1   0   2       1002.76       1020.94         9.63 o
   0   0   2      40706.07      42433.99      1252.16 o
   1   0   2       4559.60       4136.77        16.62 o
   2   0   2       4768.24       4881.83        34.08 o
   3   0   2        473.29        634.08        19.99 o
   4   0   2        701.15        608.02         6.87 o
   5   0   2       1618.69       1839.77        18.39 o
   6   0   2       3490.82       3788.51        42.44 o
   7   0   2        419.78        448.74        13.58 o
   8   0   2          7.65         16.11         9.46 o
   9   0   2         60.79         64.05         9.45 o
  10   0   2        597.10        635.68        31.02 o
  11   0   2         39.04         49.60         9.35 o
  12   0   2         72.00         52.61        14.17 o
  13   0   2         52.39         21.86        22.13 o
 -12   1   2          1.73          6.02         8.98 o
 -11   1   2        144.07        120.56        16.97 o
 -10   1   2        316.10        332.04        20.86 o
  -9   1   2        574.36        589.87        23.42 o
  -8   1   2        144.44        155.32        15.17 o
  -7   1   2         50.43         37.68         7.73 o
  -6   1   2         30.65         31.72         6.99 o
  -5   1   2          1.34         21.04         8.16 o
  -4   1   2        158.73        213.83        15.47 o
  -3   1   2       3597.06       3578.16        26.70 o
  -2   1   2      10113.67      10837.92       104.46 o
  -1   1   2      10500.79      11233.91       258.28 o
   0   1   2       1102.44          2.03       361.02 o
   1   1   2      14942.28      16138.33       213.75 o
   2   1   2       3779.64       4485.65        31.59 o
   3   1   2        131.51        114.73        13.08 o
   4   1   2       1906.43       1989.43        19.24 o
   5   1   2       6055.32       5914.30        54.36 o
   6   1   2        351.89        384.79        16.39 o
   7   1   2        160.42        170.83         9.06 o
   8   1   2        208.12        184.11         9.87 o
   9   1   2          4.19         14.34         7.01 o
  10   1   2        488.77        491.27        19.24 o
  11   1   2        571.77        575.09        25.32 o
  12   1   2        137.84        162.94        15.03 o
  13   1   2          0.55          3.26        13.82 o
 -12   2   2        144.43        137.29        21.35 o
 -11   2   2         34.61         15.09         9.58 o
 -10   2   2        641.84        661.53        24.62 o
  -9   2   2        119.52        110.36        12.24 o
  -8   2   2        716.38        718.80        32.13 o
  -7   2   2        300.54        294.04        17.07 o
  -6   2   2          1.98          0.35         7.55 o
  -5   2   2        479.74        476.64        14.05 o
  -4   2   2       1357.67       1332.94        19.95 o
  -3   2   2          0.81         13.39         6.05 o
  -2   2   2         68.90         71.05         5.32 o
  -1   2   2       9047.16       9369.92        56.54 o
   0   2   2       3573.63       3913.51        31.13 o
   1   2   2         73.91         33.26         4.70 o
   2   2   2       3867.31       4340.81        21.32 o
   3   2   2        170.45        233.56        12.90 o
   4   2   2       1343.31       1186.55        34.69 o
   5   2   2        342.44        394.35        12.48 o
   6   2   2        603.99        506.63        15.79 o
   7   2   2         11.65         17.29         7.51 o
   8   2   2        715.30        724.59        23.13 o
   9   2   2        121.69        120.74        11.08 o
  10   2   2          7.14          0.09         7.92 o
  11   2   2          3.09          1.84         8.47 o
  12   2   2          3.34         20.24        10.08 o
  13   2   2         17.49         25.24        14.36 o
 -12   3   2          3.30          0.08        12.47 o
 -11   3   2        275.34        292.93        24.46 o
 -10   3   2        156.12        164.38        22.24 o
  -9   3   2       1789.87       1742.32        35.42 o
  -8   3   2        109.93         99.26         9.13 o
  -7   3   2        255.46        267.01        12.46 o
  -6   3   2        876.47        772.09        23.65 o
  -5   3   2        248.48        255.62        13.68 o
  -4   3   2         77.30         66.09        10.47 o
  -3   3   2        572.91        607.84         9.21 o
  -2   3   2        401.93        256.63        15.24 o
  -1   3   2        777.65        671.65        18.10 o
   0   3   2       3919.77       3854.64        39.68 o
   1   3   2      21112.63      21691.42       320.75 o
   2   3   2        274.24        286.43        14.32 o
   3   3   2        197.07        277.05         6.74 o
   4   3   2          6.69          0.19         5.72 o
   5   3   2       3380.72       3290.17        53.24 o
   6   3   2        618.03        588.30        21.53 o
   7   3   2       1487.90       1496.91        28.10 o
   8   3   2        318.98        305.38        15.22 o
   9   3   2        318.71        315.56        17.03 o
  10   3   2          0.30          0.01         8.83 o
  11   3   2         11.04         12.99         7.50 o
  12   3   2        152.21        151.84        14.69 o
  13   3   2         23.67          6.67        11.49 o
 -12   4   2         33.95         46.14        15.52 o
 -11   4   2          8.22         23.51        12.01 o
 -10   4   2        541.31        508.94        28.94 o
  -9   4   2        264.37        267.07        22.19 o
  -8   4   2        207.59        213.58        18.17 o
  -7   4   2         17.46         25.88        11.71 o
  -6   4   2        119.49        101.83        12.53 o
  -5   4   2       4709.86       4739.83        62.06 o
  -4   4   2       3061.75       3344.02        32.87 o
  -3   4   2        317.60        299.75        10.34 o
  -2   4   2        173.75        172.24         6.07 o
  -1   4   2          1.23          0.40         5.39 o
   0   4   2        105.34         80.07         9.93 o
   1   4   2       2125.64       2030.02        38.52 o
   2   4   2       6207.16       6092.24        31.85 o
   3   4   2         17.16         31.19         5.31 o
   4   4   2       2366.98       2266.49        41.49 o
   5   4   2          2.41          0.15         7.32 o
   6   4   2       2390.85       2373.27        41.12 o
   7   4   2        374.11        362.21        18.95 o
   8   4   2        328.83        329.22        16.28 o
   9   4   2         11.28          7.56         7.95 o
  10   4   2        332.01        326.91        18.37 o
  11   4   2         15.15         27.82         9.13 o
  12   4   2          3.97          0.44         8.99 o
 -12   5   2          0.14          0.05        13.54 o
 -11   5   2         26.80         34.51        19.00 o
 -10   5   2          0.93          0.07        16.60 o
  -9   5   2         62.01         52.85        12.92 o
  -8   5   2        284.31        280.32        20.61 o
  -7   5   2        657.95        687.72        22.78 o
  -6   5   2       1124.12       1062.18        27.20 o
  -5   5   2       3376.59       3117.47        36.17 o
  -4   5   2        299.23        257.25         9.91 o
  -3   5   2        235.15        305.86        13.86 o
  -2   5   2        160.32        189.39         8.30 o
  -1   5   2        839.71        781.82        32.73 o
   0   5   2        231.73        251.79        12.56 o
   1   5   2       1505.80       1898.18        35.53 o
   2   5   2         30.10         53.86         6.29 o
   3   5   2       7123.07       7011.66        51.94 o
   4   5   2         74.37         78.67         9.62 o
   5   5   2       6920.60       6758.33        65.93 o
   6   5   2        294.56        289.68        16.57 o
   7   5   2       3585.90       3719.91        56.35 o
   8   5   2        176.47        158.21        13.82 o
   9   5   2        278.28        303.15        17.99 o
  10   5   2         93.16         79.37        12.11 o
  11   5   2         76.43         66.25        11.25 o
  12   5   2          1.10          0.48        11.59 o
 -12   6   2         11.98         20.20        25.19 o
 -11   6   2          0.61          0.00         9.27 o
 -10   6   2         29.33          9.45         9.03 o
  -9   6   2         18.53         19.18         8.12 o
  -8   6   2        706.00        722.44        26.11 o
  -7   6   2          0.33          0.46         7.54 o
  -6   6   2       1042.00        968.39        22.15 o
  -5   6   2       1047.82       1053.10        21.16 o
  -4   6   2       4454.17       4217.07        50.35 o
  -3   6   2        350.99        437.84        15.28 o
  -2   6   2        852.10        940.14        18.81 o
  -1   6   2         34.76         20.04        11.04 o
   0   6   2        393.18        431.51        18.55 o
   1   6   2        259.25        275.93        18.79 o
   2   6   2        669.49        679.14        17.41 o
   3   6   2       1577.70       1454.13        21.82 o
   4   6   2       4223.96       4528.28        48.84 o
   5   6   2        280.30        266.71        13.20 o
   6   6   2       5387.48       5550.05       107.59 o
   7   6   2         68.01         78.16        12.02 o
   8   6   2        207.79        209.50        17.87 o
   9   6   2          0.43          0.85        10.79 o
  10   6   2        241.38        271.86        18.00 o
  11   6   2         42.90         50.84        15.64 o
  12   6   2          8.58         17.10        10.24 o
 -12   7   2          4.09         20.39        18.51 o
 -11   7   2         13.70          0.01         9.30 o
 -10   7   2          8.40          2.92         8.73 o
  -9   7   2         35.51         56.76        11.01 o
  -8   7   2          3.49          4.06         8.23 o
  -7   7   2        941.41        937.90        32.57 o
  -6   7   2        441.37        432.83        16.09 o
  -5   7   2       4091.96       4155.92        44.50 o
  -4   7   2         82.89        114.99        10.84 o
  -3   7   2       1333.23       1344.34        35.29 o
  -2   7   2         27.34         40.66         9.71 o
  -1   7   2        465.11        455.55        14.55 o
   0   7   2         48.40         52.91         5.42 o
   1   7   2        622.38        589.32        28.17 o
   2   7   2          4.27          7.59         4.53 o
   3   7   2         62.40         73.70         7.94 o
   4   7   2        830.24        851.51        25.91 o
   5   7   2       1388.04       1396.90        31.34 o
   6   7   2        121.88        104.80        10.64 o
   7   7   2         21.18         19.76         9.53 o
   8   7   2         51.54         55.72        12.22 o
   9   7   2        289.91        262.05        16.41 o
  10   7   2         37.27         54.67        11.28 o
  11   7   2        120.44        132.66        14.66 o
 -11   8   2          6.74         10.91        13.71 o
 -10   8   2          3.96          0.04         8.73 o
  -9   8   2        171.35        155.40        13.15 o
  -8   8   2        222.86        199.65        14.94 o
  -7   8   2          1.01          0.54        11.09 o
  -6   8   2       1006.25       1037.27        26.61 o
  -5   8   2        438.16        392.37        14.77 o
  -4   8   2       2721.03       2736.01        42.24 o
  -3   8   2         16.48         32.00         7.76 o
  -2   8   2       1296.68       1284.14        39.79 o
  -1   8   2        269.51        265.66        12.54 o
   0   8   2       1161.55       1147.17        20.56 o
   1   8   2        879.94        913.01        26.79 o
   2   8   2          8.99          4.96         9.48 o
   3   8   2          0.47          0.08         5.70 o
   4   8   2         53.52         46.08        10.61 o
   5   8   2         79.56         80.12        11.52 o
   6   8   2       1540.46       1647.69        37.02 o
   7   8   2       1118.58       1092.19        32.28 o
   8   8   2        114.64        110.84        14.59 o
   9   8   2         10.47          3.67         8.49 o
  10   8   2        224.85        244.23        20.80 o
  11   8   2         85.46         90.24        12.96 o
 -11   9   2         20.36         27.88        16.00 o
 -10   9   2          1.81         12.97        10.03 o
  -9   9   2          2.99          0.00        13.46 o
  -8   9   2         86.15         45.42        16.34 o
  -7   9   2          1.33          1.32         7.27 o
  -6   9   2          0.32          1.42         9.34 o
  -5   9   2       1166.36       1160.66        33.61 o
  -4   9   2         14.08          6.31        10.54 o
  -3   9   2        883.34        830.46        23.46 o
  -2   9   2         64.76         64.69         8.35 o
  -1   9   2        469.48        486.55        21.34 o
   0   9   2        250.86        240.92        15.05 o
   1   9   2        296.00        332.15        11.48 o
   2   9   2          6.03          8.45         4.05 o
   3   9   2          7.46         20.17         7.21 o
   4   9   2          0.21          2.68         6.77 o
   5   9   2        153.02        187.71        14.83 o
   6   9   2        455.85        485.29        33.13 o
   7   9   2         13.11         13.52         9.82 o
   8   9   2          0.94          5.44         9.78 o
   9   9   2        210.78        241.10        19.94 o
  10   9   2         18.16          8.27        11.76 o
 -10  10   2         16.83          2.22        13.08 o
  -9  10   2         56.10         50.69        12.76 o
  -8  10   2          2.63          2.40         9.69 o
  -7  10   2         53.62         49.70        11.90 o
  -6  10   2         70.66         47.10        10.35 o
  -5  10   2         29.00         34.56         9.38 o
  -4  10   2         87.55         96.87        14.03 o
  -3  10   2       1047.04        923.97        40.03 o
  -2  10   2         25.76         30.27         7.72 o
  -1  10   2        259.43        250.14        13.96 o
   0  10   2        385.30        441.94        26.85 o
   1  10   2          6.42          5.33        11.92 o
   2  10   2        106.46        113.31        14.12 o
   3  10   2        212.28        159.71        16.45 o
   4  10   2        214.49        223.25        27.96 o
   5  10   2         35.93         45.09        12.05 o
   6  10   2         28.51         22.82        11.84 o
   7  10   2         73.67         59.88        15.42 o
   8  10   2        112.61        117.58        18.27 o
   9  10   2          4.57          0.16        15.34 o
  10  10   2        108.42        115.07        22.79 o
 -10  11   2          1.49         10.96        23.42 o
  -9  11   2          1.61          2.02        14.85 o
  -8  11   2          8.55          4.06        10.01 o
  -7  11   2         34.78         35.28        12.07 o
  -6  11   2         42.38         18.63         9.24 o
  -5  11   2          1.78         17.44         9.45 o
  -4  11   2         20.13         21.24        13.51 o
  -3  11   2        239.57        254.28        18.21 o
  -2  11   2          3.27          6.96         6.83 o
  -1  11   2        796.69        794.32        25.89 o
   0  11   2        266.08        279.15        31.73 o
   1  11   2        688.17        770.63        36.05 o
   2  11   2        476.69        439.30        28.92 o
   3  11   2        598.14        576.85        30.72 o
   4  11   2         68.57         56.03        12.76 o
   5  11   2          0.43          0.85        12.68 o
   6  11   2          5.17         14.94        22.45 o
   7  11   2         17.57          9.12        12.67 o
   8  11   2         31.41         31.34        14.57 o
   9  11   2         27.05          6.32        14.38 o
  -9  12   2          1.92          0.52        11.83 o
  -8  12   2          2.90          0.03        12.14 o
  -7  12   2          2.62          4.57        10.43 o
  -6  12   2          1.34         13.83        10.65 o
  -5  12   2        328.07        314.38        25.04 o
  -4  12   2        176.08        207.84        19.57 o
  -3  12   2         59.48         17.14        12.66 o
  -2  12   2        564.06        577.71        25.80 o
  -1  12   2        519.75        511.23        22.81 o
   0  12   2        797.64        822.40        29.02 o
   1  12   2          5.38          7.93        23.92 o
   2  12   2        841.62        777.94        38.56 o
   3  12   2          2.74         24.83        12.15 o
   4  12   2         51.34         61.90        25.00 o
   5  12   2         52.52         13.96        16.26 o
   6  12   2         77.53         83.07        16.06 o
   7  12   2          8.50          0.02        12.12 o
   8  12   2         91.97        122.51        21.59 o
  -8  13   2          8.25          0.19        11.74 o
  -7  13   2          6.23         19.83        11.40 o
  -6  13   2          5.27          0.04        12.92 o
  -5  13   2          1.13          0.13        12.13 o
  -4  13   2        118.27        107.66        17.06 o
  -3  13   2        106.47         92.81        14.71 o
  -2  13   2         11.31          1.69        12.69 o
  -1  13   2        332.89        348.61        21.98 o
   0  13   2        160.75        159.47        15.85 o
   1  13   2        571.53        610.73        33.81 o
   2  13   2          1.39          4.08        12.47 o
   3  13   2         70.86         82.03        18.06 o
   4  13   2          6.43          9.23        18.77 o
   5  13   2         21.87         21.93        19.26 o
   6  13   2        146.88        157.50        33.61 o
   7  13   2         97.88         73.88        18.00 o
  -7  14   2          0.06          0.01        23.76 o
  -6  14   2         70.00         54.52        16.81 o
  -5  14   2         57.52         29.66        14.14 o
  -4  14   2          6.99          3.78        14.45 o
  -3  14   2          6.68         19.53        13.68 o
  -2  14   2         48.93         39.03        10.61 o
  -1  14   2         13.19         30.97        13.18 o
   0  14   2        137.03        153.92        17.63 o
   1  14   2          0.16          0.05        16.72 o
   2  14   2        265.48        320.78        26.72 o
   3  14   2          0.14          0.36        19.44 o
   4  14   2        111.84         77.30        25.78 o
   5  14   2         20.00         26.80        23.68 o
   6  14   2         11.50          8.29        18.94 o
  -5  15   2          6.43         27.31        15.10 o
  -4  15   2         60.02         14.05        22.10 o
  -3  15   2         13.80         30.93        30.06 o
  -2  15   2          7.55          0.13        13.71 o
  -1  15   2         46.34         58.52        13.37 o
   0  15   2         28.74         20.05        12.07 o
   1  15   2        143.42        102.59        16.23 o
   2  15   2         21.13         11.52        14.56 o
   3  15   2         35.87          0.28        14.58 o
   4  15   2          7.81          5.96        18.51 o
  -2  16   2         46.55         53.53        17.46 o
  -1  16   2         56.62         51.99        17.25 o
   0  16   2          2.29          0.33        11.36 o
   1  16   2          1.39          0.52        15.27 o
   1 -15   3         12.09          9.49        14.50 o
   2 -15   3        123.34         77.50        22.93 o
  -3 -14   3         75.25         56.21        31.03 o
  -2 -14   3         37.78         25.32        15.45 o
  -1 -14   3          0.82         12.50        10.50 o
   0 -14   3         15.87         38.50        15.47 o
   1 -14   3          1.86          0.06        12.99 o
   2 -14   3          5.87          0.19        16.11 o
   3 -14   3        115.44         99.10        19.98 o
   4 -14   3         98.51         81.07        18.54 o
   5 -14   3         20.54         38.27        32.06 o
   6 -14   3          7.30          5.80        14.95 o
  -5 -13   3         15.94         11.23        14.43 o
  -4 -13   3        124.31        117.71        29.14 o
  -3 -13   3          4.52          6.72        11.80 o
  -2 -13   3         42.76         24.29        10.76 o
  -1 -13   3         12.01          4.34         9.08 o
   0 -13   3          5.40          0.40         9.24 o
   1 -13   3         34.81         28.01        16.62 o
   2 -13   3        106.77        103.60        55.15 o
   3 -13   3        168.36        199.91        24.20 o
   4 -13   3          1.68         43.81        16.67 o
   5 -13   3         19.00          0.03        23.33 o
   6 -13   3         33.76         44.51        14.00 o
   7 -13   3         15.23         23.61        11.26 o
  -6 -12   3          7.51         15.15        19.72 o
  -5 -12   3          6.94          5.53        13.64 o
  -4 -12   3         27.73         23.93        19.29 o
  -3 -12   3        242.22        229.04        21.59 o
  -2 -12   3         49.77         54.03        11.34 o
  -1 -12   3         38.85         22.21        11.32 o
   0 -12   3         71.81         51.35        11.08 o
   1 -12   3         31.63         47.68        12.36 o
   2 -12   3          6.22          2.92        16.81 o
   3 -12   3          5.61         11.47        13.21 o
   4 -12   3         12.63          1.24        13.30 o
   5 -12   3         43.79         69.31        12.96 o
   6 -12   3         28.81         35.09        14.17 o
   7 -12   3        135.17        165.20        18.55 o
   8 -12   3         18.99          8.66        10.68 o
  -7 -11   3          4.16         45.19        26.10 o
  -6 -11   3         13.32         25.88        19.57 o
  -5 -11   3        170.20        124.90        20.15 o
  -4 -11   3        168.47        251.50        34.96 o
  -3 -11   3          1.13          0.47        11.19 o
  -2 -11   3        162.31        147.95        17.35 o
  -1 -11   3         65.46         81.61        10.93 o
   0 -11   3         71.06         49.16        11.17 o
   1 -11   3         59.65         54.22        13.92 o
   2 -11   3          1.08          0.04         8.49 o
   3 -11   3        143.65        152.81        16.55 o
   4 -11   3          0.56          0.97        10.46 o
   5 -11   3         43.45         42.39        11.55 o
   6 -11   3        109.21        107.40        15.05 o
   7 -11   3          6.06         19.04        14.04 o
   8 -11   3        124.81        129.02        15.95 o
   9 -11   3         10.57          1.26        12.58 o
  -8 -10   3          6.36          0.62        20.31 o
  -7 -10   3         87.36        107.17        14.27 o
  -6 -10   3         43.15         58.67        13.46 o
  -5 -10   3          2.12         18.54         9.20 o
  -4 -10   3         14.94         11.78        18.81 o
  -3 -10   3        327.43        330.36        24.46 o
  -2 -10   3         79.13         84.35        13.22 o
  -1 -10   3        314.75        316.97        17.48 o
   0 -10   3        429.18        438.07        26.70 o
   1 -10   3         22.05         14.55         7.99 o
   2 -10   3          2.74          3.59         8.14 o
   3 -10   3         41.89         51.16         7.98 o
   4 -10   3         27.33         29.77         9.60 o
   5 -10   3          1.88          0.53         9.35 o
   6 -10   3          5.80         16.86        10.11 o
   7 -10   3         24.72         32.71        11.03 o
   8 -10   3         23.05         22.54        14.91 o
   9 -10   3         18.28         22.25        20.60 o
  10 -10   3          0.99         14.73        14.18 o
  -9  -9   3          0.67          0.41         9.53 o
  -8  -9   3          3.88         11.62         9.40 o
  -7  -9   3         10.99         13.84        10.06 o
  -6  -9   3         67.14         65.80        15.60 o
  -5  -9   3          5.43          0.60         8.09 o
  -4  -9   3        362.42        353.29        17.71 o
  -3  -9   3        486.80        515.15        19.16 o
  -2  -9   3       2917.90       3000.86       107.30 o
  -1  -9   3         44.76         47.45        10.73 o
   0  -9   3        705.23        655.18        27.66 o
   1  -9   3        193.75        195.70        14.87 o
   2  -9   3        794.62        799.22        29.34 o
   3  -9   3        880.75        846.97        20.05 o
   4  -9   3         50.61         58.93         9.45 o
   5  -9   3         27.71         22.08        11.03 o
   6  -9   3          2.93          0.91         9.76 o
   7  -9   3          0.28          0.95        14.23 o
   8  -9   3        105.52        107.88        16.67 o
   9  -9   3         77.43         71.62        26.23 o
  10  -9   3        101.23        120.25        20.22 o
  11  -9   3          0.23          2.68        13.73 o
  -9  -8   3         94.62         71.58        12.80 o
  -8  -8   3          8.67         18.21        10.27 o
  -7  -8   3         85.60         93.91        12.05 o
  -6  -8   3         27.17         18.88        35.29 o
  -5  -8   3         49.33         47.18        11.17 o
  -4  -8   3        372.00        367.42        16.76 o
  -3  -8   3       1924.76       1985.39        31.66 o
  -2  -8   3        194.01        197.67        10.04 o
  -1  -8   3       1361.05       1453.81        33.19 o
   0  -8   3         16.77          9.38         4.41 o
   1  -8   3       2840.24       2668.22        30.71 o
   2  -8   3         26.38         28.12         5.37 o
   3  -8   3        178.51        191.35        10.34 o
   4  -8   3        103.73         97.50         8.91 o
   5  -8   3          8.46          1.30         7.57 o
   6  -8   3         93.81         91.10        10.74 o
   7  -8   3        139.82        135.58        10.93 o
   8  -8   3        136.65        121.40        23.88 o
   9  -8   3        186.73        200.51        14.57 o
  10  -8   3         55.78         30.48        13.26 o
  11  -8   3        146.56        150.36        18.33 o
 -10  -7   3         93.92         99.27        15.56 o
  -9  -7   3        223.16        200.58        18.00 o
  -8  -7   3         39.64         27.51         9.91 o
  -7  -7   3         12.94         11.52         8.72 o
  -6  -7   3        109.92        102.12        11.49 o
  -5  -7   3        104.82         98.92        10.03 o
  -4  -7   3         90.54         91.73         9.61 o
  -3  -7   3         29.78         33.67         6.91 o
  -2  -7   3       1478.83       1570.66        25.56 o
  -1  -7   3        198.37        162.76        10.66 o
   0  -7   3        471.24        481.91        13.03 o
   1  -7   3         79.69         69.01         5.76 o
   2  -7   3       5011.33       4837.08        70.59 o
   3  -7   3        840.42        812.72        16.55 o
   4  -7   3        213.59        226.60         8.61 o
   5  -7   3         68.47         65.50         7.67 o
   6  -7   3          0.43          0.16         7.01 o
   7  -7   3         57.88         55.42         8.24 o
   8  -7   3          8.14          9.00         8.09 o
   9  -7   3        309.56        310.35        19.99 o
  10  -7   3          4.71         34.45        11.37 o
  11  -7   3         38.96         31.43        11.58 o
  12  -7   3         62.63         75.42        22.65 o
 -10  -6   3         65.73         66.17        13.81 o
  -9  -6   3        251.32        266.61        20.56 o
  -8  -6   3         47.77         67.49        11.59 o
  -7  -6   3          8.51          0.37         7.16 o
  -6  -6   3         21.10         25.53         9.01 o
  -5  -6   3        261.91        255.54        14.78 o
  -4  -6   3          0.79          1.59         7.80 o
  -3  -6   3       4028.29       4251.78        49.68 o
  -2  -6   3        989.21       1032.21        20.90 o
  -1  -6   3       1388.18       1327.60        20.90 o
   0  -6   3       1745.34       1891.19        25.90 o
   1  -6   3       6035.07       6132.53        64.90 o
   2  -6   3       1310.68       1341.26        20.15 o
   3  -6   3       1233.54       1020.60        14.98 o
   4  -6   3        235.20        258.21         7.82 o
   5  -6   3        437.94        429.05        13.79 o
   6  -6   3          0.09          0.00         6.20 o
   7  -6   3         16.56         21.58         5.96 o
   8  -6   3          0.94          0.32         7.94 o
   9  -6   3         30.13          7.75         9.59 o
  10  -6   3         87.65         97.19        13.70 o
  11  -6   3        102.02         74.28        15.50 o
  12  -6   3         37.49          9.07        10.78 o
 -11  -5   3          0.70          0.06        13.74 o
 -10  -5   3        181.41        172.35        25.14 o
  -9  -5   3         79.76         57.97        12.89 o
  -8  -5   3        866.02        873.57        27.48 o
  -7  -5   3         10.23         17.03         9.61 o
  -6  -5   3         65.05         70.46         8.49 o
  -5  -5   3        287.07        234.46        10.45 o
  -4  -5   3       1013.07       1079.53        19.47 o
  -3  -5   3         13.51         22.00         5.96 o
  -2  -5   3       2498.56       2521.15        28.76 o
  -1  -5   3       1950.66       1998.28        24.76 o
   0  -5   3        620.88        709.87        14.82 o
   1  -5   3          6.54          5.69         3.41 o
   2  -5   3       5789.64       5345.83        84.17 o
   3  -5   3         28.69         47.35         3.61 o
   4  -5   3       2316.09       2217.29        32.67 o
   5  -5   3       2488.21       2613.91        38.81 o
   6  -5   3        166.56        195.04         9.44 o
   7  -5   3        414.96        444.64        14.98 o
   8  -5   3         45.35         45.12         7.49 o
   9  -5   3         47.03         36.55        16.14 o
  10  -5   3        192.89        223.41        22.54 o
  11  -5   3        162.14        188.98        23.47 o
  12  -5   3          3.85          1.02        26.83 o
 -11  -4   3         60.85         57.10        13.25 o
 -10  -4   3         11.71          0.00        11.95 o
  -9  -4   3        360.71        393.94        19.73 o
  -8  -4   3         22.82         26.39         8.69 o
  -7  -4   3        619.40        581.07        20.44 o
  -6  -4   3        234.15        227.12        10.70 o
  -5  -4   3        278.99        297.71        11.49 o
  -4  -4   3          3.50         21.73         5.10 o
  -3  -4   3        897.93        947.81        19.64 o
  -2  -4   3         17.19         31.76         4.19 o
  -1  -4   3        151.09        123.59         5.99 o
   0  -4   3        623.32        574.18        12.87 o
   1  -4   3       1439.50       1530.00        32.25 o
   2  -4   3         76.14         93.21         4.08 o
   3  -4   3       7851.11       7527.36        73.83 o
   4  -4   3         24.06         45.41         5.96 o
   5  -4   3       1176.58       1104.17        17.55 o
   6  -4   3        216.94        211.68        11.32 o
   7  -4   3        412.48        424.42        15.49 o
   8  -4   3          0.70          4.29         7.11 o
   9  -4   3        356.63        366.27        19.11 o
  10  -4   3        230.09        233.09        22.20 o
  11  -4   3        105.72        107.38        17.58 o
  12  -4   3          0.71         24.58        16.07 o
  13  -4   3          0.06          0.12        12.33 o
 -12  -3   3         69.64         57.46        14.12 o
 -11  -3   3          0.09          0.02        10.08 o
 -10  -3   3         59.48         43.01        11.42 o
  -9  -3   3         30.71         25.54         9.87 o
  -8  -3   3       1186.93       1118.26        29.66 o
  -7  -3   3         16.03         29.09         5.92 o
  -6  -3   3        732.40        755.61        17.03 o
  -5  -3   3        592.91        564.65        15.83 o
  -4  -3   3         80.89         45.01         6.38 o
  -3  -3   3         97.17        119.46         5.73 o
  -2  -3   3       1590.72       1640.00        23.06 o
  -1  -3   3        785.30        842.70        15.28 o
   0  -3   3       2331.31       2299.68        41.01 o
   1  -3   3        134.03        156.32         4.27 o
   2  -3   3       7219.22       7316.90        31.80 o
   3  -3   3       1725.98       1667.86        20.39 o
   4  -3   3       5561.76       5481.87        39.54 o
   5  -3   3         26.24         20.61         4.23 o
   6  -3   3       4730.77       4674.56        46.34 o
   7  -3   3        278.26        270.99        13.69 o
   8  -3   3        177.41        174.59        11.34 o
   9  -3   3          0.52          0.29         7.09 o
  10  -3   3         81.35         62.05        10.66 o
  11  -3   3        301.81        302.88        26.61 o
  12  -3   3         49.97         16.20        11.85 o
  13  -3   3         60.18         75.25        16.35 o
 -12  -2   3          0.82          0.17        13.15 o
 -11  -2   3         94.74        110.54        14.76 o
 -10  -2   3          2.00          0.48         9.52 o
  -9  -2   3        724.18        673.65        23.56 o
  -8  -2   3        105.73         90.74        13.45 o
  -7  -2   3        908.00        952.97        23.88 o
  -6  -2   3        340.44        363.32        12.93 o
  -5  -2   3       1443.67       1414.94        22.22 o
  -4  -2   3       4242.83       4342.55        64.23 o
  -3  -2   3       2072.92       2231.70        32.44 o
  -2  -2   3        152.62        108.06         5.53 o
  -1  -2   3        576.33        571.10        10.07 o
   0  -2   3          8.54          8.61         2.87 o
   1  -2   3       1129.33       1172.50        25.91 o
   2  -2   3         51.63         49.78         7.74 o
   3  -2   3       1070.28       1178.07        16.19 o
   4  -2   3       1041.76       1063.34        25.48 o
   5  -2   3       3520.96       3305.05        23.12 o
   6  -2   3         51.21         55.75         4.25 o
   7  -2   3       2421.06       2382.36        28.93 o
   8  -2   3          0.24          0.88         5.33 o
   9  -2   3        346.75        330.98        12.99 o
  10  -2   3          3.53          8.35         8.07 o
  11  -2   3        163.52        176.89        19.61 o
  12  -2   3          1.59          0.05        12.29 o
  13  -2   3         34.42         24.04        14.68 o
 -12  -1   3         49.38         72.62        14.82 o
 -11  -1   3          3.38          3.90         9.96 o
 -10  -1   3        239.53        234.86        19.28 o
  -9  -1   3        283.49        295.15        17.58 o
  -8  -1   3        112.20        152.20        14.06 o
  -7  -1   3          9.14         16.71         6.25 o
  -6  -1   3       1558.35       1628.07        59.48 o
  -5  -1   3       1397.02       1416.91        24.67 o
  -4  -1   3      15488.03      15519.88        68.31 o
  -3  -1   3          1.04          3.66         7.67 o
  -2  -1   3        652.33        657.48        20.08 o
  -1  -1   3       1852.02       1801.32        17.07 o
   0  -1   3         20.30         30.29         4.03 o
   1  -1   3       1402.51       1674.55         7.56 o
   2  -1   3       1024.84       1378.39         7.91 o
   3  -1   3       4186.16       3838.17        57.85 o
   4  -1   3        896.60       1002.90        15.83 o
   5  -1   3        410.06        372.96        12.01 o
   6  -1   3       6516.66       6420.09        41.78 o
   7  -1   3        331.62        323.66        10.51 o
   8  -1   3       2540.07       2566.40        37.87 o
   9  -1   3        227.57        242.66        14.22 o
  10  -1   3         58.99         57.21         8.38 o
  11  -1   3         41.94         42.24        11.34 o
  12  -1   3         19.11         24.10        11.69 o
  13  -1   3          1.17         14.40        16.63 o
 -12   0   3          3.92         15.49        10.43 o
 -11   0   3         74.68         77.52        15.59 o
 -10   0   3          0.92          1.12        10.64 o
  -9   0   3         37.29         50.86         9.14 o
  -8   0   3         51.32         67.52        10.16 o
  -7   0   3        962.36        898.38        21.05 o
  -6   0   3         12.49         28.95         7.97 o
  -5   0   3       5834.34       5595.79        58.12 o
  -4   0   3          1.35         12.68        10.70 o
  -3   0   3      34081.32      34688.76       413.65 o
  -2   0   3       4293.92       5097.53        61.31 o
  -1   0   3       1619.25       1284.43        48.39 o
   0   0   3         60.21         68.27         3.55 o
   1   0   3         80.18        131.40         2.93 o
   2   0   3       1473.07       1337.80        32.73 o
   3   0   3       1361.09       1306.53        10.37 o
   4   0   3       1490.36       1407.27        15.86 o
   5   0   3       2784.80       2839.43        35.63 o
   6   0   3       1113.29        973.71        18.38 o
   7   0   3       8358.94       8637.54        55.44 o
   8   0   3       1051.74       1048.93        21.49 o
   9   0   3        134.77        128.16        10.70 o
  10   0   3          4.67          0.09         7.19 o
  11   0   3         69.40         75.67        10.57 o
  12   0   3          9.82          6.72        13.22 o
  13   0   3          5.13          9.37        12.62 o
 -12   1   3          2.23          2.59        10.73 o
 -11   1   3         84.75         97.31        35.74 o
 -10   1   3        167.33        152.71        17.96 o
  -9   1   3          0.05          0.62        13.02 o
  -8   1   3        141.12        158.87        14.47 o
  -7   1   3         21.69         12.27         8.25 o
  -6   1   3        771.88        791.15        21.23 o
  -5   1   3         63.38        111.78        12.37 o
  -4   1   3      14952.87      15964.11       103.67 o
  -3   1   3       6660.68       6820.67        92.77 o
  -2   1   3        616.01        659.63         7.25 o
  -1   1   3        676.72        435.20        24.75 o
   0   1   3         15.55          4.47         7.63 o
   1   1   3       2545.78       2283.02        10.04 o
   2   1   3        273.63        341.55        11.36 o
   3   1   3       2142.86       2091.86        13.78 o
   4   1   3        421.97        468.46        16.50 o
   5   1   3         42.83         60.96         5.86 o
   6   1   3       1869.50       1918.65        26.45 o
   7   1   3       1211.78       1089.35        24.90 o
   8   1   3       1897.19       1879.68        29.35 o
   9   1   3        290.63        282.64        13.57 o
  10   1   3        289.57        294.01        15.43 o
  11   1   3         63.85         69.06         9.53 o
  12   1   3         15.50         15.53        11.75 o
  13   1   3         36.00         23.29        11.83 o
 -12   2   3          1.46          0.15         9.93 o
 -11   2   3          9.87          3.40         9.34 o
 -10   2   3        216.00        237.23        20.07 o
  -9   2   3         55.57         59.15        11.57 o
  -8   2   3        132.89        116.10        15.28 o
  -7   2   3        732.59        729.00        29.52 o
  -6   2   3          7.35          8.04        18.28 o
  -5   2   3        662.62        659.32        23.12 o
  -4   2   3          4.87          2.34         8.37 o
  -3   2   3       5550.77       5811.52        49.56 o
  -2   2   3       1746.38       1608.38        61.10 o
  -1   2   3         17.71         17.27         4.87 o
   0   2   3        971.42       1034.92        40.38 o
   1   2   3       1998.63       1886.07        30.75 o
   2   2   3        371.23        648.65        22.97 o
   3   2   3       2210.11       2174.18        25.17 o
   4   2   3         67.59         79.60         5.11 o
   5   2   3        279.74        248.47        12.03 o
   6   2   3        416.25        395.76        13.53 o
   7   2   3       1910.96       2030.16        32.64 o
   8   2   3       3823.89       3755.44        48.57 o
   9   2   3          4.44         10.13         9.75 o
  10   2   3         55.11         45.48         8.95 o
  11   2   3        313.42        307.72        16.56 o
  12   2   3         61.75         57.94        14.26 o
  13   2   3          8.82         14.72        18.23 o
 -12   3   3        110.29        121.44        39.77 o
 -11   3   3         50.36         67.52        15.49 o
 -10   3   3          0.76          0.48        10.89 o
  -9   3   3          2.56          1.82        16.86 o
  -8   3   3        407.08        341.20        17.61 o
  -7   3   3         70.93         74.35        10.36 o
  -6   3   3        563.98        516.72        24.70 o
  -5   3   3       1755.83       1821.95        36.26 o
  -4   3   3       7746.67       7627.14        69.08 o
  -3   3   3          1.18          4.96         5.98 o
  -2   3   3       5751.45       5539.73        55.01 o
  -1   3   3         36.14         22.85         4.75 o
   0   3   3       1095.09       1212.54        14.81 o
   1   3   3        348.57        437.95        18.28 o
   2   3   3        699.90        727.70        15.26 o
   3   3   3        209.93        193.99         6.43 o
   4   3   3        490.29        483.63        14.45 o
   5   3   3        132.76        123.14         7.66 o
   6   3   3          5.77          0.18         7.42 o
   7   3   3        802.07        738.93        24.21 o
   8   3   3         10.65          9.27         7.34 o
   9   3   3          2.81          2.23         7.89 o
  10   3   3        648.26        652.43        24.51 o
  11   3   3          7.68         11.95         8.08 o
  12   3   3        110.42         93.79        11.85 o
  13   3   3          0.78          0.00         9.90 o
 -12   4   3         17.83         22.59        12.66 o
 -11   4   3          4.46         30.87        14.49 o
 -10   4   3        439.89        460.31        28.77 o
  -9   4   3          0.11          0.17        10.62 o
  -8   4   3        253.03        216.24        18.48 o
  -7   4   3         40.39         51.90        12.57 o
  -6   4   3          3.01         11.97        13.25 o
  -5   4   3        133.62        192.82        16.17 o
  -4   4   3       1017.49       1134.68        18.55 o
  -3   4   3        567.72        371.91        10.18 o
  -2   4   3       3350.32       3290.08        29.67 o
  -1   4   3       1686.47       1730.57        31.76 o
   0   4   3       1436.96       1423.12        35.42 o
   1   4   3      13386.53      13641.69       118.86 o
   2   4   3       1739.64       1824.65        17.45 o
   3   4   3        526.54        452.44        11.55 o
   4   4   3        194.93        191.80         8.55 o
   5   4   3         25.20         24.12         9.26 o
   6   4   3        388.02        383.34        23.85 o
   7   4   3        333.25        320.32        18.02 o
   8   4   3        421.77        450.55        21.52 o
   9   4   3        145.14        160.48        12.69 o
  10   4   3        138.69        168.95        17.48 o
  11   4   3        467.32        515.40        24.33 o
  12   4   3        105.99         91.12        11.86 o
  13   4   3         37.76         27.52         9.83 o
 -12   5   3         23.90         26.30        14.16 o
 -11   5   3         38.23         23.79        12.91 o
 -10   5   3        123.52         99.06        17.15 o
  -9   5   3          1.13         15.38        19.68 o
  -8   5   3        183.88        185.10        18.60 o
  -7   5   3       1009.57       1037.85        29.15 o
  -6   5   3        205.60        226.10        20.06 o
  -5   5   3        174.45        171.24         9.49 o
  -4   5   3         55.74         36.70         5.31 o
  -3   5   3         36.89         46.08         4.91 o
  -2   5   3       2148.98       1937.07        25.61 o
  -1   5   3        236.39        199.44        14.41 o
   0   5   3       7968.78       8143.16       127.56 o
   1   5   3       2043.00       2169.65        50.63 o
   2   5   3      22889.23      25174.07       130.30 o
   3   5   3        594.50        575.76        12.35 o
   4   5   3          4.67         20.54         5.15 o
   5   5   3         27.97         27.12         8.95 o
   6   5   3        178.09        166.87        12.47 o
   7   5   3        111.48        113.15        11.43 o
   8   5   3        174.10        166.51        14.85 o
   9   5   3         11.49          0.38         8.35 o
  10   5   3         79.04         70.78        14.90 o
  11   5   3        123.23        128.15        13.64 o
  12   5   3        140.29        158.83        16.47 o
 -12   6   3         15.18         47.58        15.36 o
 -11   6   3         51.64         37.74        11.21 o
 -10   6   3         86.74         80.75        12.54 o
  -9   6   3        270.10        287.44        17.87 o
  -8   6   3         34.14         37.05         9.85 o
  -7   6   3          0.04          5.37         8.18 o
  -6   6   3        238.62        263.52        12.03 o
  -5   6   3        468.97        485.59        15.20 o
  -4   6   3       1105.00       1045.49        19.83 o
  -3   6   3       1910.79       1773.25        24.08 o
  -2   6   3         50.42         60.00         5.01 o
  -1   6   3       1516.63       1433.72        34.36 o
   0   6   3        749.78        777.03        18.56 o
   1   6   3      13213.94      13560.12       139.91 o
   2   6   3         48.29         98.46         7.04 o
   3   6   3         36.66         69.06         5.43 o
   4   6   3        153.08        201.26        13.25 o
   5   6   3        464.83        438.96        16.82 o
   6   6   3        155.29        161.80        11.52 o
   7   6   3       1545.35       1578.39        39.04 o
   8   6   3          1.48          7.72         9.46 o
   9   6   3         53.91         37.62        11.37 o
  10   6   3         37.10         37.18         9.82 o
  11   6   3        213.19        194.21        16.32 o
  12   6   3        145.22        142.85        16.16 o
 -11   7   3         38.23         40.62        14.24 o
 -10   7   3        219.85        243.37        19.16 o
  -9   7   3          0.55          0.57         9.61 o
  -8   7   3        391.52        397.80        19.40 o
  -7   7   3        118.95         99.93        11.03 o
  -6   7   3          0.92          0.01         7.99 o
  -5   7   3        101.03        106.82         8.12 o
  -4   7   3        312.45        305.14        17.05 o
  -3   7   3        664.78        688.01        16.03 o
  -2   7   3       1017.23        947.95        25.71 o
  -1   7   3         49.82         67.10        13.72 o
   0   7   3       1295.07       1383.97        33.92 o
   1   7   3         24.29         22.07        16.56 o
   2   7   3       1827.03       1487.92        34.55 o
   3   7   3       1206.24       1303.88        21.57 o
   4   7   3        169.72        144.29        10.57 o
   5   7   3         89.20        101.53         9.83 o
   6   7   3        762.26        785.11        24.79 o
   7   7   3        648.31        648.00        26.59 o
   8   7   3        882.50        874.78        30.55 o
   9   7   3         44.23         42.92        12.84 o
  10   7   3          6.25          0.01         8.78 o
  11   7   3         26.45         17.89         9.85 o
  12   7   3         20.61         23.53        17.03 o
 -11   8   3        100.33         96.87        15.32 o
 -10   8   3          8.22          6.85         8.57 o
  -9   8   3        141.18        140.31        13.77 o
  -8   8   3          0.51          0.85         8.49 o
  -7   8   3        414.73        366.76        15.37 o
  -6   8   3        134.34        115.17        11.29 o
  -5   8   3        180.03        184.85        13.41 o
  -4   8   3        188.01        200.33        13.70 o
  -3   8   3        898.23        946.20        28.11 o
  -2   8   3         97.22         97.49        10.69 o
  -1   8   3        587.80        645.86        20.16 o
   0   8   3        957.86        996.41        30.47 o
   1   8   3       3246.63       3274.43        60.49 o
   2   8   3        100.54        100.34        10.78 o
   3   8   3       1433.96       1389.29        23.03 o
   4   8   3          6.96          4.72         5.72 o
   5   8   3       1224.81       1240.77        32.42 o
   6   8   3         30.34         28.48         9.15 o
   7   8   3         61.79         84.28        13.46 o
   8   8   3        404.13        382.37        21.28 o
   9   8   3          0.42          0.03         9.57 o
  10   8   3         31.07         33.82        10.35 o
  11   8   3          0.33          4.31         9.50 o
 -11   9   3         39.11         48.54        24.83 o
 -10   9   3         19.29          0.63         9.56 o
  -9   9   3        102.77         86.50        13.84 o
  -8   9   3        258.36        273.75        20.30 o
  -7   9   3          0.37          1.70         7.64 o
  -6   9   3         33.92         42.99         7.99 o
  -5   9   3          1.75          5.52         7.65 o
  -4   9   3          1.09          1.44         7.93 o
  -3   9   3        108.79         82.07        17.16 o
  -2   9   3        281.72        289.86        18.20 o
  -1   9   3          0.30          0.02         8.30 o
   0   9   3        150.60        187.17        19.98 o
   1   9   3        391.01        431.55        26.73 o
   2   9   3       2654.76       2640.62        49.06 o
   3   9   3        701.77        666.11        18.05 o
   4   9   3       1127.84       1190.88        30.23 o
   5   9   3         24.47          7.53         8.64 o
   6   9   3       1609.13       1725.56        46.48 o
   7   9   3        223.36        245.57        18.12 o
   8   9   3        101.14         91.42        13.96 o
   9   9   3          2.26          0.19         9.31 o
  10   9   3          9.82         16.83         9.55 o
  11   9   3          1.96          0.78        11.34 o
 -10  10   3         23.82         36.67        11.15 o
  -9  10   3         56.18         33.83        10.02 o
  -8  10   3          7.12         10.46         8.78 o
  -7  10   3         21.22         13.58         8.50 o
  -6  10   3          1.20          2.11        12.39 o
  -5  10   3        103.17         90.86        10.76 o
  -4  10   3         74.71         84.50        13.25 o
  -3  10   3         17.99          8.37        10.28 o
  -2  10   3       1291.89       1350.79        29.89 o
  -1  10   3        142.28        143.43        13.96 o
   0  10   3        321.90        343.47        20.62 o
   1  10   3        493.60        568.39        26.88 o
   2  10   3          2.19          0.52        12.52 o
   3  10   3        232.94        270.17        27.99 o
   4  10   3        114.22         97.76        13.18 o
   5  10   3        730.91        746.94        25.05 o
   6  10   3         58.96         66.53        10.55 o
   7  10   3         29.14         35.78        11.11 o
   8  10   3          6.81         20.32        16.54 o
   9  10   3         72.21         68.34        15.53 o
  10  10   3          0.38          0.01        11.99 o
  -9  11   3         98.09        114.78        18.19 o
  -8  11   3        213.51        189.35        18.04 o
  -7  11   3          3.07          0.44         8.62 o
  -6  11   3        255.56        272.38        19.56 o
  -5  11   3        138.86        108.76        12.28 o
  -4  11   3        628.71        647.83        30.39 o
  -3  11   3        132.62        124.66        14.81 o
  -2  11   3         20.59         21.57         9.12 o
  -1  11   3          0.72          5.80         6.83 o
   0  11   3          2.33         27.19        13.83 o
   1  11   3        798.08        792.54        34.60 o
   2  11   3       1028.78       1042.65        39.82 o
   3  11   3         65.93         48.38        38.49 o
   4  11   3        806.80        832.04        39.26 o
   5  11   3          1.01          0.10        11.65 o
   6  11   3        794.50        802.36        39.80 o
   7  11   3         46.55         35.75        12.89 o
   8  11   3         56.09         45.28        33.05 o
   9  11   3         24.63         15.12        13.09 o
  -9  12   3         53.86         39.18        15.78 o
  -8  12   3         47.03         33.91        11.66 o
  -7  12   3        140.64        115.11        15.37 o
  -6  12   3         39.69         41.42        12.20 o
  -5  12   3        663.67        641.70        36.24 o
  -4  12   3         10.98          1.02         9.04 o
  -3  12   3        621.24        653.40        24.92 o
  -2  12   3         21.43         16.01        11.10 o
  -1  12   3        253.69        263.09        17.91 o
   0  12   3         12.33          2.55        12.26 o
   1  12   3        303.10        357.09        26.74 o
   2  12   3          0.76          0.11        26.80 o
   3  12   3        496.70        479.76        30.68 o
   4  12   3          0.52         19.25        13.12 o
   5  12   3        331.28        394.18        43.40 o
   6  12   3         82.90        100.80        22.15 o
   7  12   3         33.64         17.72        33.23 o
   8  12   3          0.66          0.09        44.26 o
  -8  13   3         55.71         58.66        15.11 o
  -7  13   3          0.34          6.68        10.57 o
  -6  13   3        126.20         73.73        16.85 o
  -5  13   3          9.77          0.42        12.13 o
  -4  13   3        289.72        306.18        25.70 o
  -3  13   3         30.81         29.04         9.89 o
  -2  13   3         64.35         56.51        12.26 o
  -1  13   3         15.61         42.43        10.26 o
   0  13   3        226.21        256.59        19.23 o
   1  13   3          1.35         12.14        23.15 o
   2  13   3         19.45         16.36        26.07 o
   3  13   3          2.61         18.15        14.08 o
   4  13   3         91.24         79.72        18.07 o
   5  13   3          7.22         34.03        20.80 o
   6  13   3        150.78        155.68        32.69 o
   7  13   3         53.15         86.54        18.28 o
  -7  14   3        109.48        132.15        21.31 o
  -6  14   3         58.18         47.56        33.31 o
  -5  14   3        128.45        121.10        19.49 o
  -4  14   3          0.17          4.24        12.21 o
  -3  14   3        112.90        118.76        13.94 o
  -2  14   3          5.67          0.44        10.47 o
  -1  14   3        179.30        134.65        22.78 o
   0  14   3          0.36         16.14        10.73 o
   1  14   3         34.50         27.64        15.54 o
   2  14   3         54.99         63.86        17.57 o
   3  14   3         78.52         76.38        18.23 o
   4  14   3          0.21          0.00        17.85 o
   5  14   3         74.53        123.12        30.33 o
   6  14   3         20.14         10.83        20.06 o
  -5  15   3         29.64         15.33        13.25 o
  -4  15   3        121.02        122.95        20.94 o
  -3  15   3          3.96          2.49        13.38 o
  -2  15   3          1.77          5.36         9.66 o
  -1  15   3         16.91         24.18        11.70 o
   0  15   3        148.27        170.67        29.24 o
   1  15   3          0.83          6.39        11.52 o
   2  15   3          0.44         17.23        15.58 o
   3  15   3          0.35          2.97        16.86 o
   4  15   3         12.06         35.05        21.74 o
  -3  16   3         42.42         62.46        21.34 o
  -2  16   3         23.90          5.27        14.87 o
  -1  16   3        243.24        232.06        22.43 o
   0  16   3         80.70         65.68        22.13 o
   1  16   3        122.29        128.12        17.79 o
   2  16   3         30.49         29.84        14.14 o
  -2 -14   4         90.38         82.03        17.36 o
  -1 -14   4         35.16         17.47        20.61 o
   0 -14   4         79.98         95.20        18.83 o
   1 -14   4          0.48          0.16        14.76 o
   2 -14   4         24.37          0.16        18.54 o
   3 -14   4          7.93          8.66        13.94 o
   4 -14   4          0.66         11.10        13.25 o
   5 -14   4          0.38         22.55        15.07 o
  -4 -13   4         19.02         12.91        12.48 o
  -3 -13   4          8.90         12.86        14.90 o
  -2 -13   4         70.99         36.70        16.47 o
  -1 -13   4        127.12        103.15        17.21 o
   0 -13   4         23.93          2.71        14.18 o
   1 -13   4         69.53         55.77        20.04 o
   2 -13   4          1.34          2.40        17.11 o
   3 -13   4        210.48        226.82        24.54 o
   4 -13   4        106.84         95.19        17.06 o
   5 -13   4         16.62          0.03        13.48 o
   6 -13   4          1.63          0.04        11.32 o
   7 -13   4          0.96          0.07        16.12 o
  -5 -12   4          0.98          0.00        21.36 o
  -4 -12   4          4.84          0.10        13.19 o
  -3 -12   4         51.97         38.30        10.89 o
  -2 -12   4        344.71        315.06        21.51 o
  -1 -12   4         72.52         56.90        12.98 o
   0 -12   4        381.27        342.95        21.92 o
   1 -12   4         14.03         31.39        18.00 o
   2 -12   4        377.13        488.82        31.08 o
   3 -12   4        357.23        322.22        26.10 o
   4 -12   4         20.74         48.00        15.12 o
   5 -12   4         54.52         61.86        12.34 o
   6 -12   4         59.51         49.51        15.79 o
   7 -12   4         16.48          0.15        10.84 o
   8 -12   4          7.08         22.53        12.96 o
  -7 -11   4         39.58         45.48        26.80 o
  -6 -11   4          0.08          1.57        18.04 o
  -5 -11   4          0.33          9.07        17.01 o
  -4 -11   4         93.07         91.51        17.43 o
  -3 -11   4         43.89         43.56        17.99 o
  -2 -11   4         11.37          0.25        11.29 o
  -1 -11   4        507.83        550.65        26.38 o
   0 -11   4         32.04         24.86         8.76 o
   1 -11   4        184.49        206.29        18.08 o
   2 -11   4          1.76          5.60        10.99 o
   3 -11   4        284.00        297.33        31.85 o
   4 -11   4        539.26        594.71        36.32 o
   5 -11   4        751.95        795.48        31.35 o
   6 -11   4        153.82        145.00        16.57 o
   7 -11   4         13.22         42.91        20.94 o
   8 -11   4          1.25          0.25        13.65 o
   9 -11   4         12.57         32.52        14.85 o
  -8 -10   4         70.44         55.50        23.30 o
  -7 -10   4          2.68          3.44        19.49 o
  -6 -10   4         95.45         87.14        27.24 o
  -5 -10   4        103.80         90.75        21.23 o
  -4 -10   4        251.57        248.87        22.63 o
  -3 -10   4         15.91         10.92         9.64 o
  -2 -10   4         16.50         22.33        10.56 o
  -1 -10   4         48.92         49.15         9.63 o
   0 -10   4        121.85        111.38        15.78 o
   1 -10   4          1.14          9.45         8.75 o
   2 -10   4        648.28        666.48        23.19 o
   3 -10   4        364.65        381.86        23.92 o
   4 -10   4        665.37        700.81        28.97 o
   5 -10   4        213.73        248.26        17.41 o
   6 -10   4          1.57          0.01         9.22 o
   7 -10   4          0.26          0.25        10.17 o
   8 -10   4         39.28         27.12        13.53 o
   9 -10   4          6.41          0.00        33.37 o
  10 -10   4         25.37         59.37        18.14 o
  -8  -9   4         74.22        109.35        25.14 o
  -7  -9   4        354.79        428.07        22.30 o
  -6  -9   4          0.17          4.74        13.06 o
  -5  -9   4        364.25        357.36        26.14 o
  -4  -9   4          1.07          0.03         6.67 o
  -3  -9   4        388.43        365.81        15.36 o
  -2  -9   4         38.33         30.64         8.66 o
  -1  -9   4          2.11          6.69         7.16 o
   0  -9   4         94.86         89.09        11.77 o
   1  -9   4         59.44         61.57         9.94 o
   2  -9   4         25.49         27.86         8.76 o
   3  -9   4        372.55        438.38        13.29 o
   4  -9   4        315.35        348.14        15.05 o
   5  -9   4          8.19          2.02         9.47 o
   6  -9   4        216.64        218.09        17.49 o
   7  -9   4        530.99        566.52        26.11 o
   8  -9   4         86.37         79.48        12.79 o
   9  -9   4         64.13         56.91        14.96 o
  10  -9   4         26.29         44.82        16.25 o
  11  -9   4          7.85          9.77        13.05 o
  -9  -8   4         73.59        107.11        14.80 o
  -8  -8   4        185.91        184.94        17.52 o
  -7  -8   4          6.29          9.63         8.62 o
  -6  -8   4        397.06        425.58        20.89 o
  -5  -8   4          2.65         22.03        11.56 o
  -4  -8   4        557.20        568.13        19.57 o
  -3  -8   4          1.45         10.29         8.00 o
  -2  -8   4        550.23        522.95        16.76 o
  -1  -8   4          0.37          4.53         6.71 o
   0  -8   4          1.61          1.92         5.37 o
   1  -8   4         59.09         66.79         7.58 o
   2  -8   4        271.85        262.48        11.21 o
   3  -8   4          1.19          1.46         5.09 o
   4  -8   4        573.88        597.50        18.60 o
   5  -8   4        335.63        326.26        15.26 o
   6  -8   4        335.48        371.96        18.22 o
   7  -8   4        383.59        358.35        21.53 o
   8  -8   4        388.07        419.48        28.46 o
   9  -8   4         15.66         23.81        14.29 o
  10  -8   4        129.22        118.80        15.48 o
  11  -8   4         16.49          9.93        10.62 o
 -10  -7   4          6.74         26.96        22.11 o
  -9  -7   4          1.12          3.23         9.45 o
  -8  -7   4         14.31         11.62        12.81 o
  -7  -7   4        382.18        433.09        22.63 o
  -6  -7   4          0.49          4.82         8.34 o
  -5  -7   4         80.93         80.13         7.93 o
  -4  -7   4         43.56         53.19         7.68 o
  -3  -7   4       1119.83       1103.42        25.28 o
  -2  -7   4          0.02          1.93         5.63 o
  -1  -7   4        158.24        140.14        10.42 o
   0  -7   4        557.62        586.72        21.51 o
   1  -7   4          0.13          3.90         4.58 o
   2  -7   4        442.62        508.71        14.16 o
   3  -7   4       1640.93       1651.89        23.90 o
   4  -7   4        163.16        154.73         7.39 o
   5  -7   4        101.32        114.83         7.82 o
   6  -7   4        128.78        130.10         9.46 o
   7  -7   4        596.70        658.66        19.88 o
   8  -7   4        496.52        528.82        20.62 o
   9  -7   4        473.37        492.44        28.97 o
  10  -7   4         56.52         58.71        14.66 o
  11  -7   4         20.39         28.02        11.76 o
  12  -7   4          5.77          0.01        13.65 o
 -10  -6   4          0.26          0.22        14.52 o
  -9  -6   4         15.16         22.01        13.93 o
  -8  -6   4        417.47        443.93        24.11 o
  -7  -6   4          0.62         12.59        10.00 o
  -6  -6   4       1010.43       1013.64        31.90 o
  -5  -6   4          2.94          1.98         5.87 o
  -4  -6   4        395.66        423.83        16.61 o
  -3  -6   4         25.77         37.92         6.85 o
  -2  -6   4       2812.54       2869.18        47.35 o
  -1  -6   4          1.02          2.09         4.76 o
   0  -6   4        335.26        244.72        11.62 o
   1  -6   4          0.89          0.25         3.91 o
   2  -6   4          1.76          5.59         3.89 o
   3  -6   4         47.07         35.12         3.41 o
   4  -6   4        985.60       1021.88        15.36 o
   5  -6   4         67.74         77.92         8.26 o
   6  -6   4        400.20        426.67        12.86 o
   7  -6   4         73.37         52.12         9.42 o
   8  -6   4        344.87        377.45        20.07 o
   9  -6   4        266.92        297.60        19.34 o
  10  -6   4        129.03        159.42        16.12 o
  11  -6   4          2.39          2.20        13.07 o
  12  -6   4         47.67         42.53        13.61 o
 -11  -5   4          0.07         18.64        15.55 o
 -10  -5   4         17.00         28.23        14.87 o
  -9  -5   4         95.75         76.48        16.94 o
  -8  -5   4          0.29          0.23         9.28 o
  -7  -5   4        931.60       1038.08        31.88 o
  -6  -5   4         57.88         46.91         8.01 o
  -5  -5   4        504.17        500.88        17.53 o
  -4  -5   4          0.41          0.76         5.84 o
  -3  -5   4       3795.17       3808.12        73.63 o
  -2  -5   4       2059.81       2051.42        23.93 o
  -1  -5   4       1549.40       1514.27        29.11 o
   0  -5   4         58.62         51.28         6.37 o
   1  -5   4       7710.26       7683.41        78.54 o
   2  -5   4        223.05        243.30         7.61 o
   3  -5   4        326.53        315.17         6.69 o
   4  -5   4         40.08         28.73         2.57 o
   5  -5   4         22.49         16.13         8.33 o
   6  -5   4         40.06         39.37         7.63 o
   7  -5   4        680.34        670.92        16.56 o
   8  -5   4        373.42        326.01        21.78 o
   9  -5   4        427.19        499.08        28.88 o
  10  -5   4        110.16        117.92        17.36 o
  11  -5   4        147.29        152.09        19.75 o
  12  -5   4          0.99          9.85        19.65 o
  13  -5   4         18.49         40.01        13.56 o
 -11  -4   4          2.72         22.74        12.58 o
 -10  -4   4          0.05          0.18        19.07 o
  -9  -4   4        176.33        175.74        21.29 o
  -8  -4   4         14.23         15.16         9.86 o
  -7  -4   4          5.52          9.22         8.24 o
  -6  -4   4       1427.11       1498.06        27.89 o
  -5  -4   4         44.82         35.99         7.28 o
  -4  -4   4       1000.39       1003.45        21.84 o
  -3  -4   4         51.44         49.68         5.34 o
  -2  -4   4       2446.01       2408.83        53.55 o
  -1  -4   4         18.90         13.82         2.26 o
   0  -4   4       4492.36       4230.92        73.67 o
   1  -4   4        231.80        237.16         6.43 o
   2  -4   4       3981.94       4050.14        24.43 o
   3  -4   4         11.86          3.94         2.77 o
   4  -4   4        271.41        267.55         7.70 o
   5  -4   4        399.80        372.48        11.02 o
   6  -4   4        995.54       1055.85        22.47 o
   7  -4   4         13.71         12.03         6.28 o
   8  -4   4        560.15        614.73        24.41 o
   9  -4   4        996.09       1007.81        39.32 o
  10  -4   4        218.83        219.53        21.60 o
  11  -4   4         68.61         60.59        25.53 o
  12  -4   4        109.24        114.34        15.18 o
  13  -4   4         76.88         92.58        16.19 o
 -11  -3   4          1.03          0.12        11.33 o
 -10  -3   4         54.88         88.09        12.97 o
  -9  -3   4          1.26          6.39        18.11 o
  -8  -3   4         31.54         28.72        13.54 o
  -7  -3   4        151.17        110.52        10.16 o
  -6  -3   4          0.36          2.40         6.23 o
  -5  -3   4        755.90        773.95        18.46 o
  -4  -3   4        317.38        404.35        14.00 o
  -3  -3   4       8421.73       8629.85        80.18 o
  -2  -3   4          5.96         15.09         5.39 o
  -1  -3   4        121.06        129.87         3.31 o
   0  -3   4         38.50         57.18         2.11 o
   1  -3   4       4931.85       4757.30        47.40 o
   2  -3   4        865.01       1012.37        13.45 o
   3  -3   4       1353.90       1397.78        16.41 o
   4  -3   4          8.60         22.02         4.98 o
   5  -3   4        154.02        172.95         6.98 o
   6  -3   4        178.55        181.48        10.27 o
   7  -3   4        302.92        315.00        13.65 o
   8  -3   4        376.72        430.91        17.04 o
   9  -3   4         32.47         43.77        11.53 o
  10  -3   4        258.39        306.11        23.61 o
  11  -3   4        608.30        642.26        30.31 o
  12  -3   4        121.93        125.86        17.14 o
  13  -3   4        200.51        162.12        19.05 o
 -11  -2   4          2.77          8.12        13.63 o
 -10  -2   4         14.23         15.23         9.50 o
  -9  -2   4        355.00        380.83        21.21 o
  -8  -2   4        568.91        535.05        29.58 o
  -7  -2   4          1.47          8.79        14.85 o
  -6  -2   4        176.44        170.17        24.00 o
  -5  -2   4         42.70         48.27         8.10 o
  -4  -2   4        365.83        318.29        12.43 o
  -3  -2   4        837.00        966.04        19.24 o
  -2  -2   4       3958.41       3551.40        51.03 o
  -1  -2   4         26.32         46.22         2.50 o
   0  -2   4        835.99        761.49        19.06 o
   1  -2   4         49.15         41.89         3.53 o
   2  -2   4       7105.32       6705.69        91.08 o
   3  -2   4        765.13        786.58        17.47 o
   4  -2   4          2.33          0.00         4.25 o
   5  -2   4        575.79        446.14        24.08 o
   6  -2   4        238.66        224.18         6.53 o
   7  -2   4         86.16         98.06         7.43 o
   8  -2   4       1112.17       1059.14        37.35 o
   9  -2   4        535.59        499.24        21.50 o
  10  -2   4          0.73          0.20         8.90 o
  11  -2   4         12.95          1.34         9.59 o
  12  -2   4         72.18         76.06        15.12 o
  13  -2   4        186.95        163.76        27.36 o
 -12  -1   4         40.96         48.80        14.20 o
 -11  -1   4         33.20         10.58        10.00 o
 -10  -1   4        204.96        185.50        17.12 o
  -9  -1   4        241.46        232.87        21.24 o
  -8  -1   4          7.61          8.39         8.43 o
  -7  -1   4        501.82        500.76        19.95 o
  -6  -1   4         48.25         56.96         9.89 o
  -5  -1   4         73.45        121.40        11.58 o
  -4  -1   4         23.65         61.93         9.80 o
  -3  -1   4       9944.38      11415.33        83.22 o
  -2  -1   4        314.80        402.02        17.07 o
  -1  -1   4        200.87        145.33         9.52 o
   0  -1   4        377.75        350.35         7.35 o
   1  -1   4       6743.27       7169.34        35.35 o
   2  -1   4      32912.47      34444.70       140.48 o
   3  -1   4      12736.38      13042.61        86.56 o
   4  -1   4        125.21         99.83         5.24 o
   5  -1   4       2216.61       2162.04        19.87 o
   6  -1   4        159.54        150.01         8.82 o
   7  -1   4        164.97        128.04         8.03 o
   8  -1   4        908.93        925.68        17.76 o
   9  -1   4        202.02        220.77        11.88 o
  10  -1   4          7.30          1.49        10.20 o
  11  -1   4         39.19         55.44        10.78 o
  12  -1   4         65.56         80.92        14.17 o
  13  -1   4          7.36          3.65        16.01 o
 -12   0   4         99.69        110.42        16.59 o
 -11   0   4         41.15         23.03        11.64 o
 -10   0   4          5.34         32.91        13.16 o
  -9   0   4        229.38        242.17        15.76 o
  -8   0   4        929.21        958.86        28.62 o
  -7   0   4        175.71        199.25        14.55 o
  -6   0   4         15.20         16.65         7.24 o
  -5   0   4        314.48        377.88        15.09 o
  -4   0   4       2968.54       3655.10        45.74 o
  -3   0   4        722.79       1018.18        25.12 o
  -2   0   4       9425.72       9634.49        97.82 o
  -1   0   4       1924.33       1608.56        22.09 o
   0   0   4        117.95         88.08         3.62 o
   1   0   4       8809.46      10184.93        67.96 o
   2   0   4      97878.91     103306.09       370.31 o
   3   0   4       1714.15       1836.43        16.61 o
   4   0   4       2462.71       2308.41        20.97 o
   5   0   4         18.40         27.11         5.47 o
   6   0   4       1781.12       1614.68        19.74 o
   7   0   4        152.62        176.64         7.87 o
   8   0   4         65.56         80.31         6.84 o
   9   0   4         36.17         29.46         7.33 o
  10   0   4        143.47        127.36        10.65 o
  11   0   4          5.74          0.26        15.02 o
  12   0   4         71.18         22.77        13.96 o
  13   0   4         72.69         90.93        15.58 o
 -12   1   4         15.31          1.63        10.44 o
 -11   1   4        149.75        156.46        20.08 o
 -10   1   4        258.57        224.28        21.89 o
  -9   1   4        396.80        379.35        20.31 o
  -8   1   4          6.88          5.49        10.16 o
  -7   1   4        246.78        280.24        18.83 o
  -6   1   4         21.00         36.13        10.61 o
  -5   1   4         72.31         93.11        17.65 o
  -4   1   4        906.34        963.57        44.18 o
  -3   1   4       6017.52       6542.11       113.65 o
  -2   1   4        264.37        314.41        10.55 o
  -1   1   4       3746.32       3573.21        71.02 o
   0   1   4       2511.90       3158.57        19.14 o
   1   1   4      16902.05      17773.68       171.37 o
   2   1   4      29978.12      31645.29       342.98 o
   3   1   4       1895.90       2085.26        19.14 o
   4   1   4       1501.97       1677.70        16.24 o
   5   1   4        530.12        497.15        16.89 o
   6   1   4        814.94        850.88        20.17 o
   7   1   4       1366.38       1346.64        20.18 o
   8   1   4       1021.24        963.10        22.22 o
   9   1   4         76.42         67.53         8.06 o
  10   1   4        100.31         78.35         9.22 o
  11   1   4         82.70         86.50        12.15 o
  12   1   4         11.37         32.02        11.80 o
  13   1   4          0.25          0.13        13.37 o
 -12   2   4        216.68        236.83        27.99 o
 -11   2   4          7.12          0.01         9.91 o
 -10   2   4        300.66        272.21        18.59 o
  -9   2   4        132.96        152.52        32.36 o
  -8   2   4        183.26        166.98        22.49 o
  -7   2   4          0.81          6.05         8.69 o
  -6   2   4        370.24        367.74        20.37 o
  -5   2   4        499.61        459.50        19.21 o
  -4   2   4        681.57        655.63        20.58 o
  -3   2   4        948.52        982.59        20.24 o
  -2   2   4       2333.50       2749.21        23.73 o
  -1   2   4       1519.68       1715.66        33.17 o
   0   2   4        250.74        207.90         7.58 o
   1   2   4       1384.83       1824.51        43.86 o
   2   2   4      10657.95       9850.06        88.18 o
   3   2   4        291.57        354.37         7.03 o
   4   2   4          7.93         18.10         5.11 o
   5   2   4          9.55         12.33         5.02 o
   6   2   4       4341.64       4226.72        43.75 o
   7   2   4        283.74        319.22        13.96 o
   8   2   4        530.03        489.53        17.82 o
   9   2   4         15.09         11.36         7.97 o
  10   2   4         66.08         57.92         8.53 o
  11   2   4          0.31          0.64         7.41 o
  12   2   4         42.06         35.29        10.65 o
  13   2   4         19.76         13.81        22.41 o
 -12   3   4         27.14          7.39        13.02 o
 -11   3   4        232.71        242.69        27.95 o
 -10   3   4         35.09         23.01        11.96 o
  -9   3   4        735.35        727.51        34.23 o
  -8   3   4        608.72        638.65        30.28 o
  -7   3   4        914.65        895.85        33.07 o
  -6   3   4         77.05         76.11        12.02 o
  -5   3   4       1358.13       1356.47        35.33 o
  -4   3   4        177.23        147.87        10.30 o
  -3   3   4       1440.10       1389.33        20.27 o
  -2   3   4        325.23        285.04         7.72 o
  -1   3   4       3034.07       3655.57        63.18 o
   0   3   4        735.14        792.29        13.15 o
   1   3   4       6642.62       6940.01        79.04 o
   2   3   4          3.92         58.31         9.04 o
   3   3   4       6206.69       5798.02        34.12 o
   4   3   4        771.46        734.92        15.30 o
   5   3   4        998.76        933.85        19.46 o
   6   3   4        526.17        525.64        19.67 o
   7   3   4       4276.47       4271.71        55.71 o
   8   3   4        772.59        754.40        26.42 o
   9   3   4         15.23          0.01         9.30 o
  10   3   4         93.70         85.66        10.76 o
  11   3   4          0.47          1.52         7.58 o
  12   3   4          1.98          0.28         8.56 o
  13   3   4          8.33          1.23        10.36 o
 -12   4   4         27.16         27.19        13.53 o
 -11   4   4         15.01         35.29        14.46 o
 -10   4   4        288.71        308.23        24.51 o
  -9   4   4         74.34         76.55        14.19 o
  -8   4   4        353.76        352.50        23.26 o
  -7   4   4        556.76        524.86        27.00 o
  -6   4   4        197.73        209.97        16.62 o
  -5   4   4        224.63        245.44        13.16 o
  -4   4   4       2442.77       2409.12        28.11 o
  -3   4   4         37.73         56.55         5.86 o
  -2   4   4        252.30        288.32         8.01 o
  -1   4   4       2343.70       2425.60        30.44 o
   0   4   4         38.17         40.17         6.87 o
   1   4   4        300.40        332.63        23.32 o
   2   4   4       4374.21       4555.61        48.50 o
   3   4   4       1959.96       1854.17        23.26 o
   4   4   4       1069.75        987.55        17.90 o
   5   4   4          3.92         11.68         5.49 o
   6   4   4       3630.79       3616.72        44.81 o
   7   4   4        762.26        776.43        25.72 o
   8   4   4        747.73        764.64        26.41 o
   9   4   4         61.23         61.46         9.82 o
  10   4   4        262.54        238.72        16.01 o
  11   4   4          9.22         14.66         8.95 o
  12   4   4          0.50          0.39         8.64 o
  13   4   4         23.88         13.17         9.12 o
 -12   5   4          9.70          9.25        36.87 o
 -11   5   4         51.53         40.31        18.12 o
 -10   5   4        154.91        141.64        14.64 o
  -9   5   4         43.89         55.10        10.06 o
  -8   5   4        407.37        403.14        18.98 o
  -7   5   4        717.80        773.12        24.41 o
  -6   5   4         90.83         73.85         9.48 o
  -5   5   4        448.46        414.31        17.43 o
  -4   5   4        293.38        322.67        12.13 o
  -3   5   4       1781.23       1665.59        23.94 o
  -2   5   4        942.79       1064.07        18.49 o
  -1   5   4       1037.02        982.92        18.89 o
   0   5   4         28.65         11.01         7.29 o
   1   5   4       2617.68       2687.02        56.34 o
   2   5   4        995.80       1102.91        17.82 o
   3   5   4      10708.09      10713.25       100.83 o
   4   5   4        201.16        181.27         9.92 o
   5   5   4       1762.36       1793.40        26.95 o
   6   5   4         81.30         70.50         9.54 o
   7   5   4       3384.68       3526.92        96.65 o
   8   5   4       1755.23       1672.28        40.87 o
   9   5   4        148.86        174.59        14.80 o
  10   5   4         11.88          1.23        10.06 o
  11   5   4        195.68        214.47        15.95 o
  12   5   4          4.27          0.21         9.66 o
 -11   6   4          7.70         12.36        12.39 o
 -10   6   4         13.16         20.60        11.83 o
  -9   6   4         21.27          6.79         7.93 o
  -8   6   4        635.14        576.95        23.71 o
  -7   6   4          0.91          0.02         7.34 o
  -6   6   4       1753.47       1715.77        34.69 o
  -5   6   4        349.49        271.44        11.08 o
  -4   6   4       2713.76       2600.03        31.83 o
  -3   6   4        389.87        376.84        11.21 o
  -2   6   4       2006.23       1856.02        26.79 o
  -1   6   4          8.07         12.41         6.44 o
   0   6   4        594.51        499.48        15.84 o
   1   6   4         42.29         24.16        15.01 o
   2   6   4       5968.47       6582.70        39.96 o
   3   6   4       3429.18       3405.26        32.55 o
   4   6   4        883.76        894.10        19.84 o
   5   6   4         16.89         14.07         6.86 o
   6   6   4       2101.60       2140.98        39.63 o
   7   6   4         51.32         32.41         9.36 o
   8   6   4         35.76         37.02        10.12 o
   9   6   4          6.59         12.15         9.46 o
  10   6   4        207.04        207.32        15.41 o
  11   6   4         33.61         31.04        13.88 o
  12   6   4         15.70          9.24        10.53 o
 -11   7   4         12.04         17.05        17.53 o
 -10   7   4         50.35         54.80        10.98 o
  -9   7   4         22.21         12.41         9.01 o
  -8   7   4        158.21        181.30        15.10 o
  -7   7   4        844.59        865.06        24.36 o
  -6   7   4         13.40         35.70         7.21 o
  -5   7   4       1915.52       1859.11        34.23 o
  -4   7   4        958.72        961.35        21.17 o
  -3   7   4       2501.37       2553.00        32.18 o
  -2   7   4        100.12         91.95        13.67 o
  -1   7   4       1498.39       1488.69        36.40 o
   0   7   4         49.73         54.52         7.01 o
   1   7   4        606.69        563.41        29.09 o
   2   7   4       1183.48       1199.39        35.01 o
   3   7   4        704.24        747.56        12.55 o
   4   7   4        613.19        556.71        17.32 o
   5   7   4        326.23        302.10        14.73 o
   6   7   4        165.41        185.01        12.94 o
   7   7   4        330.82        335.12        18.02 o
   8   7   4        210.30        233.15        16.64 o
   9   7   4         45.17         51.39        11.30 o
  10   7   4         89.59         79.24        14.02 o
  11   7   4        189.70        187.50        16.36 o
  12   7   4          0.50          4.45        10.59 o
 -11   8   4          0.79          1.14        12.06 o
 -10   8   4         25.78         14.11        10.32 o
  -9   8   4         44.31         32.40         9.19 o
  -8   8   4        214.42        218.47        16.41 o
  -7   8   4         54.45         40.45         8.79 o
  -6   8   4        817.72        879.20        23.33 o
  -5   8   4        185.27        194.74        12.60 o
  -4   8   4       2916.55       2969.52        39.67 o
  -3   8   4        260.34        294.92        12.78 o
  -2   8   4       1905.73       1951.68        33.84 o
  -1   8   4         29.44         33.06         8.13 o
   0   8   4       2655.30       2598.42        85.05 o
   1   8   4        233.26        242.57        29.96 o
   2   8   4        311.55        331.09        15.75 o
   3   8   4        662.28        609.13        19.15 o
   4   8   4        176.59        202.22        11.28 o
   5   8   4        190.20        174.93        10.09 o
   6   8   4        642.94        651.52        26.19 o
   7   8   4        375.28        405.91        22.09 o
   8   8   4        317.65        327.07        20.27 o
   9   8   4         34.82         38.49        11.53 o
  10   8   4        219.92        231.58        20.07 o
  11   8   4         33.76         37.43        26.23 o
 -10   9   4          0.78          0.04        13.70 o
  -9   9   4          1.94          4.20        12.47 o
  -8   9   4         95.74         90.21        12.51 o
  -7   9   4         85.49         99.90        10.86 o
  -6   9   4        286.36        297.88        20.66 o
  -5   9   4       1232.07       1185.94        27.17 o
  -4   9   4        234.39        214.99        15.93 o
  -3   9   4       1949.01       1926.89        52.94 o
  -2   9   4        718.06        699.87        22.06 o
  -1   9   4         15.19         23.58         8.80 o
   0   9   4         26.35         11.34         8.29 o
   1   9   4        784.32        827.37        34.00 o
   2   9   4         85.21         72.73         9.76 o
   3   9   4        189.86        174.93        11.00 o
   4   9   4        105.27        100.22        11.21 o
   5   9   4          3.35          0.23         5.96 o
   6   9   4          6.89          0.83         9.19 o
   7   9   4        162.94        157.65        15.40 o
   8   9   4         13.67          0.01        15.40 o
   9   9   4        201.99        201.86        21.22 o
  10   9   4          9.44         13.58        11.72 o
  11   9   4        170.08        167.26        19.44 o
 -10  10   4         40.48         14.76        12.84 o
  -9  10   4          0.71          0.05         9.98 o
  -8  10   4          2.02          0.08         8.93 o
  -7  10   4        125.66         86.99        10.45 o
  -6  10   4        205.04        195.93        13.36 o
  -5  10   4        102.29        104.87        12.65 o
  -4  10   4         61.34         55.16        14.29 o
  -3  10   4         91.56         99.84        11.85 o
  -2  10   4        324.96        275.00        17.25 o
  -1  10   4        989.51        925.66        31.65 o
   0  10   4       2649.04       2536.53        78.58 o
   1  10   4          6.77          8.98        10.60 o
   2  10   4       1277.64       1308.47        44.18 o
   3  10   4        276.96        269.41        15.99 o
   4  10   4          3.99          1.22         6.95 o
   5  10   4        100.83        112.49        12.18 o
   6  10   4          4.34          0.19         8.12 o
   7  10   4         31.53         12.74         9.06 o
   8  10   4        218.61        217.82        18.40 o
   9  10   4          7.05          4.47        10.00 o
  10  10   4        105.66         80.65        13.90 o
  -9  11   4         34.06         39.52        10.95 o
  -8  11   4         34.70         21.98         8.55 o
  -7  11   4         12.25          3.24         9.63 o
  -6  11   4         39.46         23.77         9.32 o
  -5  11   4          6.01          1.93         8.82 o
  -4  11   4          4.15          2.97        10.47 o
  -3  11   4        142.35        140.90        13.07 o
  -2  11   4        524.68        506.83        21.35 o
  -1  11   4       4887.17       4771.07        61.28 o
   0  11   4        604.36        634.05        30.75 o
   1  11   4       1632.08       1603.17        47.30 o
   2  11   4        502.57        503.04        31.62 o
   3  11   4         28.35         29.75        15.04 o
   4  11   4         93.40         72.95        14.83 o
   5  11   4        378.92        368.48        25.56 o
   6  11   4          2.27          0.04        11.83 o
   7  11   4          2.89          0.86        11.70 o
   8  11   4         10.78          8.92        12.71 o
   9  11   4         38.50         42.75        17.36 o
  -9  12   4          6.54         19.49        14.82 o
  -8  12   4         27.56         15.43        10.29 o
  -7  12   4         33.34         42.78        10.57 o
  -6  12   4          0.09          0.00        10.58 o
  -5  12   4         45.20         37.06        12.97 o
  -4  12   4         31.64         35.41        10.32 o
  -3  12   4        159.09        169.32        14.53 o
  -2  12   4        584.10        559.60        22.71 o
  -1  12   4        169.75        146.42        15.72 o
   0  12   4        663.54        717.60        35.88 o
   1  12   4          2.34          4.35        22.01 o
   2  12   4        714.92        784.42        36.88 o
   3  12   4        798.58        793.74        37.49 o
   4  12   4        449.48        446.29        31.88 o
   5  12   4          1.90          0.15        17.79 o
   6  12   4        143.02        121.51        19.18 o
   7  12   4         28.06         19.44        12.58 o
   8  12   4         42.97         46.42        16.56 o
   9  12   4          0.84          4.39        16.13 o
  -8  13   4          2.12         20.31        13.63 o
  -7  13   4          2.23         10.84        13.33 o
  -6  13   4          3.03          4.15        12.48 o
  -5  13   4          0.30          6.30        12.13 o
  -4  13   4          9.49          8.90        25.25 o
  -3  13   4          4.24         12.67        20.15 o
  -2  13   4          0.05          4.88        10.05 o
  -1  13   4        341.06        409.12        21.69 o
   0  13   4        312.85        323.51        27.52 o
   1  13   4        534.80        602.24        54.25 o
   2  13   4        144.20        127.76        20.50 o
   3  13   4         25.42         18.51        13.11 o
   4  13   4         23.60         41.88        15.24 o
   5  13   4         43.30         93.69        27.92 o
   6  13   4         98.17         63.73        21.05 o
   7  13   4          8.00          0.06        13.69 o
   8  13   4          2.11          1.10        43.25 o
  -7  14   4          2.63         18.54        12.15 o
  -6  14   4          0.56         10.05        14.21 o
  -5  14   4          9.80         19.90        13.26 o
  -4  14   4         14.27         30.38        13.60 o
  -3  14   4         50.20         32.40        10.68 o
  -2  14   4         97.83         99.13        14.10 o
  -1  14   4         44.28         79.58        12.92 o
   0  14   4        139.75        175.15        16.89 o
   1  14   4         19.16         28.82        25.95 o
   2  14   4        166.63        192.50        22.02 o
   3  14   4         92.01        108.11        19.81 o
   4  14   4         71.14         63.73        17.08 o
   5  14   4          0.14         34.84        24.81 o
   6  14   4         18.36         49.83        26.15 o
  -5  15   4         34.75         22.52        14.63 o
  -4  15   4          1.57          2.78        13.04 o
  -3  15   4          4.62          8.23        13.78 o
  -2  15   4          2.58          0.30        11.78 o
  -1  15   4         16.45         19.22        14.17 o
   0  15   4          1.52          0.08        11.62 o
   1  15   4        164.10        150.06        17.94 o
   2  15   4         42.81         38.82        15.84 o
   3  15   4         57.75         95.21        20.38 o
   4  15   4          0.60         11.32        19.66 o
   5  15   4         48.22         67.47        28.13 o
  -3  16   4         43.85         47.14        17.74 o
  -2  16   4          0.03          8.56        16.47 o
  -1  16   4          6.56          0.42        11.76 o
   0  16   4          0.16          8.72        10.74 o
   1  16   4          4.98         25.26        21.90 o
   2  16   4         33.57         79.40        19.71 o
  -1 -14   5          0.32          1.15        18.46 o
   0 -14   5          3.61         22.52        21.68 o
   1 -14   5          0.14          0.14        21.79 o
   2 -14   5          8.68         15.16        16.72 o
   3 -14   5         16.77          0.58        24.57 o
   4 -14   5         14.41         27.78        13.11 o
  -3 -13   5          0.26          0.21        14.04 o
  -2 -13   5         46.29         41.68        13.49 o
  -1 -13   5          7.67          4.62         9.02 o
   0 -13   5          5.70         36.60        18.05 o
   1 -13   5          1.05          0.34        13.97 o
   2 -13   5          6.12          1.33        16.86 o
   3 -13   5         16.27         26.93        15.13 o
   4 -13   5         31.93         41.53        13.74 o
   5 -13   5          5.78          2.47        17.98 o
   6 -13   5          8.12          0.57        12.76 o
  -5 -12   5         79.55         87.00        27.20 o
  -4 -12   5          4.00          0.03        13.66 o
  -3 -12   5        113.38        111.49        17.75 o
  -2 -12   5          0.05          1.77         8.86 o
  -1 -12   5        145.75        123.35        21.08 o
   0 -12   5        197.26        176.22        18.30 o
   1 -12   5        173.38        182.99        32.28 o
   2 -12   5          3.65         13.80        10.79 o
   3 -12   5          0.08          3.45        12.09 o
   4 -12   5          5.46          1.26        12.98 o
   5 -12   5         77.84         82.28        15.03 o
   6 -12   5          8.54          9.52        12.60 o
   7 -12   5         92.19        103.40        15.22 o
   8 -12   5          9.29          0.10        12.05 o
  -6 -11   5         62.73        105.56        25.89 o
  -5 -11   5         48.08         99.13        25.28 o
  -4 -11   5         73.41         93.11        24.77 o
  -3 -11   5          0.24          8.95        11.22 o
  -2 -11   5        404.32        393.57        22.25 o
  -1 -11   5        275.33        240.66        17.56 o
   0 -11   5        318.30        308.17        18.37 o
   1 -11   5          0.59          0.13         9.11 o
   2 -11   5         51.08         73.07        17.84 o
   3 -11   5         30.29         20.23        12.43 o
   4 -11   5        131.07        105.93        20.42 o
   5 -11   5          0.32          4.46        12.36 o
   6 -11   5          4.78          3.47        10.35 o
   7 -11   5          0.15          0.00        10.44 o
   8 -11   5        117.65        128.65        17.29 o
   9 -11   5         11.57         17.55        12.44 o
  -7 -10   5          1.63          0.22        20.28 o
  -6 -10   5          1.00         29.12        24.31 o
  -5 -10   5         56.93         51.75        19.93 o
  -4 -10   5         11.42         23.35        15.29 o
  -3 -10   5        103.59        100.62        14.27 o
  -2 -10   5         44.47         49.90         8.52 o
  -1 -10   5        489.20        498.46        22.82 o
   0 -10   5         37.42         45.59        10.06 o
   1 -10   5         31.59         29.22         9.17 o
   2 -10   5        226.46        200.37        18.35 o
   3 -10   5         70.32         74.44        26.33 o
   4 -10   5        119.65        131.23        15.04 o
   5 -10   5        457.47        407.38        22.11 o
   6 -10   5        329.13        392.51        29.31 o
   7 -10   5         59.10         69.71        20.84 o
   8 -10   5          4.67         17.85        10.24 o
   9 -10   5        100.03        116.83        20.79 o
  10 -10   5         35.96         32.82        29.93 o
  -8  -9   5         10.71          0.67        19.73 o
  -7  -9   5          1.20         11.20        18.46 o
  -6  -9   5         36.06        102.59        27.00 o
  -5  -9   5         48.51         51.52        20.18 o
  -4  -9   5         93.48         88.62        15.75 o
  -3  -9   5         88.50         81.63        13.16 o
  -2  -9   5       1883.17       1971.51        31.56 o
  -1  -9   5         37.31         44.24         7.24 o
   0  -9   5        302.10        340.97        18.59 o
   1  -9   5         55.53         50.04         9.12 o
   2  -9   5        206.78        205.05        13.05 o
   3  -9   5        492.79        505.56        22.27 o
   4  -9   5        102.22        124.82        11.16 o
   5  -9   5         55.19         70.13         9.45 o
   6  -9   5         30.51         40.70         9.68 o
   7  -9   5         42.31         63.59        11.71 o
   8  -9   5        122.35        144.64        20.69 o
   9  -9   5          3.52          8.08        14.37 o
  10  -9   5          7.45         12.92        13.38 o
  11  -9   5         16.93         22.55        25.03 o
  -9  -8   5          9.28          0.96        20.64 o
  -8  -8   5         31.65         11.90        14.24 o
  -7  -8   5         20.38          1.12         9.17 o
  -6  -8   5        175.03        170.33        14.28 o
  -5  -8   5        285.13        254.14        15.95 o
  -4  -8   5         55.69         47.06         8.19 o
  -3  -8   5        325.15        367.26        18.19 o
  -2  -8   5          1.24          1.99         5.06 o
  -1  -8   5       1663.05       1658.62        30.24 o
   0  -8   5         27.23         21.30         8.41 o
   1  -8   5        411.99        427.23        13.66 o
   2  -8   5         51.58         53.55        10.88 o
   3  -8   5        103.34         99.56         7.27 o
   4  -8   5        581.37        597.09        19.29 o
   5  -8   5          1.10         10.47         9.70 o
   6  -8   5          2.51          6.20         7.90 o
   7  -8   5         23.10         24.69         8.92 o
   8  -8   5          0.23          0.25         9.58 o
   9  -8   5        217.82        192.79        21.00 o
  10  -8   5        243.03        302.18        22.06 o
  11  -8   5          7.75         20.32        11.64 o
  -9  -7   5         45.91         12.24        23.75 o
  -8  -7   5         70.73         66.52        12.07 o
  -7  -7   5         28.71         17.41         8.76 o
  -6  -7   5         12.27         10.31         8.06 o
  -5  -7   5         64.06         31.07         7.05 o
  -4  -7   5        449.73        447.22        16.32 o
  -3  -7   5        491.00        492.34        19.00 o
  -2  -7   5       1509.02       1626.60        25.11 o
  -1  -7   5        143.47        161.09         9.28 o
   0  -7   5       1747.15       1672.86        33.62 o
   1  -7   5         88.94        104.40         7.45 o
   2  -7   5        650.48        651.15        16.22 o
   3  -7   5        234.14        233.30         9.86 o
   4  -7   5         73.44         76.75         8.72 o
   5  -7   5         22.79         34.20         8.84 o
   6  -7   5        130.09        123.35         9.38 o
   7  -7   5          0.38          7.80         6.76 o
   8  -7   5         16.80         24.30         8.08 o
   9  -7   5        274.35        304.89        19.87 o
  10  -7   5         24.55         21.23        14.65 o
  11  -7   5          3.18          0.39        13.75 o
  12  -7   5         72.10         69.95        14.48 o
 -10  -6   5         10.70         10.89        45.84 o
  -9  -6   5         86.74         82.09        17.20 o
  -8  -6   5        176.70        194.86        17.68 o
  -7  -6   5        264.73        266.34        18.29 o
  -6  -6   5         69.35         56.17         9.60 o
  -5  -6   5         23.83         20.72         6.55 o
  -4  -6   5        498.68        582.24        18.41 o
  -3  -6   5        562.34        645.61        17.59 o
  -2  -6   5        150.51        163.66         9.13 o
  -1  -6   5       1185.00       1195.87        17.53 o
   0  -6   5        299.14        278.49        11.58 o
   1  -6   5        138.77        107.23         7.40 o
   2  -6   5        631.06        672.59        25.11 o
   3  -6   5       2238.80       2230.13        20.53 o
   4  -6   5        905.64        925.89        28.41 o
   5  -6   5        199.63        185.17        10.30 o
   6  -6   5         77.03         72.13         7.67 o
   7  -6   5        369.75        388.55        21.92 o
   8  -6   5          0.48         13.05         8.11 o
   9  -6   5         17.31         31.51         9.79 o
  10  -6   5         90.99         99.28        13.17 o
  11  -6   5         27.00         19.61        10.64 o
  12  -6   5          7.10         11.41        12.81 o
 -10  -5   5        161.71        210.57        23.70 o
  -9  -5   5        107.01         71.19        23.94 o
  -8  -5   5        635.56        643.41        36.44 o
  -7  -5   5          9.03         21.79         9.27 o
  -6  -5   5          2.85          0.20         6.45 o
  -5  -5   5          0.39          1.62         8.15 o
  -4  -5   5          4.44          0.25         5.33 o
  -3  -5   5        121.10        104.74         6.21 o
  -2  -5   5         35.83         51.19         5.34 o
  -1  -5   5        109.14        118.06         9.06 o
   0  -5   5        169.70        106.60         9.17 o
   1  -5   5        326.96        284.22         8.60 o
   2  -5   5       7355.10       7198.11        35.85 o
   3  -5   5        151.14        179.16         5.44 o
   4  -5   5        538.18        564.77        12.73 o
   5  -5   5         21.11         11.67         5.59 o
   6  -5   5        113.97        108.26        11.46 o
   7  -5   5         39.93         37.78         8.84 o
   8  -5   5         44.58         50.24         9.06 o
   9  -5   5        242.31        244.08        33.03 o
  10  -5   5        458.25        431.98        29.23 o
  11  -5   5        101.22        123.14        17.92 o
  12  -5   5         73.69         63.64        13.84 o
 -11  -4   5         92.93         72.19        15.69 o
 -10  -4   5          4.03         18.42        12.93 o
  -9  -4   5        197.69        200.87        24.82 o
  -8  -4   5         83.35         89.37        16.97 o
  -7  -4   5        635.42        619.38        32.41 o
  -6  -4   5         10.66         34.00         8.75 o
  -5  -4   5          4.16         10.20         5.50 o
  -4  -4   5        259.30        253.37        11.92 o
  -3  -4   5        173.51        172.51         9.82 o
  -2  -4   5          1.78         10.98         4.86 o
  -1  -4   5         87.72        102.10         5.66 o
   0  -4   5         28.26         34.11         4.17 o
   1  -4   5       1797.79       1801.03        16.69 o
   2  -4   5       1537.45       1842.37        19.81 o
   3  -4   5       7794.24       7727.57        60.53 o
   4  -4   5          1.17          0.05         4.22 o
   5  -4   5        443.21        436.54        11.76 o
   6  -4   5         13.43         13.75         8.49 o
   7  -4   5         28.93         27.40         8.05 o
   8  -4   5        302.94        286.85        19.36 o
   9  -4   5        911.31        936.61        45.16 o
  10  -4   5          6.85         25.07        11.40 o
  11  -4   5         29.49         14.76        11.99 o
  12  -4   5         22.70          7.26        11.27 o
  13  -4   5         13.24          6.72        11.06 o
 -11  -3   5          0.10          7.01        11.23 o
 -10  -3   5         91.14        108.61        15.78 o
  -9  -3   5          6.32          1.10         8.97 o
  -8  -3   5       1097.05       1139.63        44.18 o
  -7  -3   5         67.72         83.78        11.03 o
  -6  -3   5        770.29        725.93        24.22 o
  -5  -3   5        151.80        146.73        14.62 o
  -4  -3   5         47.38         47.57         5.64 o
  -3  -3   5         64.93         74.39         7.65 o
  -2  -3   5        517.56        538.82        12.04 o
  -1  -3   5        111.90        141.80         5.88 o
   0  -3   5        144.53        136.18        10.95 o
   1  -3   5         39.83         26.46         4.29 o
   2  -3   5       6832.51       6946.43        30.20 o
   3  -3   5        288.69        249.51         6.44 o
   4  -3   5       7668.42       7452.23        92.56 o
   5  -3   5        134.03        137.40        12.46 o
   6  -3   5        795.01        709.41        13.90 o
   7  -3   5        155.34        156.08         7.96 o
   8  -3   5        398.58        413.78        20.58 o
   9  -3   5        454.37        470.80        31.63 o
  10  -3   5          4.68          2.44        15.33 o
  11  -3   5         18.08         32.22        10.18 o
  12  -3   5          0.89          1.30        10.89 o
  13  -3   5          1.99          1.12        11.26 o
 -11  -2   5         63.93         29.01        16.03 o
 -10  -2   5          4.11         27.85        11.55 o
  -9  -2   5        363.46        367.16        22.41 o
  -8  -2   5         97.69         96.58         9.88 o
  -7  -2   5       1004.53       1060.73        34.59 o
  -6  -2   5        240.18        240.40        19.36 o
  -5  -2   5        586.80        599.73        29.35 o
  -4  -2   5       1274.78       1371.24        31.50 o
  -3  -2   5        159.30        173.81         9.96 o
  -2  -2   5        448.67        448.65        10.74 o
  -1  -2   5        125.00        102.58         7.74 o
   0  -2   5        512.98        517.57        10.15 o
   1  -2   5        210.95        219.14         3.46 o
   2  -2   5          1.75          0.11         4.18 o
   3  -2   5       2954.39       2907.34        25.24 o
   4  -2   5       1114.48       1020.42        12.07 o
   5  -2   5       2077.03       1908.73        62.60 o
   6  -2   5         40.77         63.60         5.08 o
   7  -2   5       1695.38       1550.04        25.31 o
   8  -2   5        133.75        114.29         7.06 o
   9  -2   5        239.84        231.61        23.82 o
  10  -2   5        194.84        179.43        17.54 o
  11  -2   5        180.39        208.02        16.12 o
  12  -2   5          0.32          0.01        10.81 o
  13  -2   5          1.21          1.78        11.27 o
 -11  -1   5          1.81          1.45        11.29 o
 -10  -1   5          5.96          0.18         9.21 o
  -9  -1   5          2.86          0.37        13.44 o
  -8  -1   5         82.63        111.33        12.69 o
  -7  -1   5        486.45        438.70        18.94 o
  -6  -1   5       3716.25       3710.53        47.85 o
  -5  -1   5        215.68        235.49        19.68 o
  -4  -1   5        939.31        864.45        31.11 o
  -3  -1   5          0.86         30.31        10.68 o
  -2  -1   5       3412.86       3477.94        41.84 o
  -1  -1   5         35.92         19.77         3.31 o
   0  -1   5        191.41        166.34         9.05 o
   1  -1   5       1623.63       1497.19        13.69 o
   2  -1   5        299.57        292.74        13.80 o
   3  -1   5        909.67        812.99        15.74 o
   4  -1   5       8334.63       8421.94        84.52 o
   5  -1   5       1752.52       1639.27        19.62 o
   6  -1   5       3783.82       3736.43        33.65 o
   7  -1   5        156.70        182.21        11.34 o
   8  -1   5       1568.45       1591.53        22.23 o
   9  -1   5        887.57        917.44        22.31 o
  10  -1   5         47.89         25.51        10.13 o
  11  -1   5          0.17          1.95         9.53 o
  12  -1   5         79.87        124.74        18.94 o
  13  -1   5          6.21          0.91        11.84 o
 -11   0   5          7.47          0.09        11.72 o
 -10   0   5         17.72         25.27        24.68 o
  -9   0   5         67.25         52.23         9.57 o
  -8   0   5        122.26        143.27        13.36 o
  -7   0   5       2124.85       2208.98        41.88 o
  -6   0   5        183.98        171.60        14.92 o
  -5   0   5       7154.89       7467.29        62.09 o
  -4   0   5         11.09          2.14         5.82 o
  -3   0   5      11615.42      11695.25        70.74 o
  -2   0   5       1700.03       1629.26        18.71 o
  -1   0   5        765.17        827.22        27.06 o
   0   0   5       1240.12       1421.21        17.72 o
   1   0   5         25.94         27.64         8.42 o
   2   0   5       3927.54       4199.69        60.55 o
   3   0   5       1858.78       1938.09        30.17 o
   4   0   5       1933.89       1683.89        20.24 o
   5   0   5       1164.27       1245.55        18.24 o
   6   0   5        617.72        626.89        12.04 o
   7   0   5       4314.86       4405.18        45.03 o
   8   0   5       1172.20       1157.97        22.13 o
   9   0   5         40.37         50.91         6.41 o
  10   0   5         13.87         24.89        11.73 o
  11   0   5        173.09        161.36        14.92 o
  12   0   5         12.90         10.88        11.20 o
  13   0   5         20.78         19.42        12.35 o
 -12   1   5          4.10          3.13        11.64 o
 -11   1   5         17.36          6.62        11.42 o
 -10   1   5         42.54         42.98        13.57 o
  -9   1   5        192.84        157.32        14.57 o
  -8   1   5          8.52         24.06         8.70 o
  -7   1   5         14.48         22.31        12.57 o
  -6   1   5       2362.67       2391.86        41.44 o
  -5   1   5       2121.20       2002.92        35.59 o
  -4   1   5       2309.26       2460.75        31.84 o
  -3   1   5        151.32        152.55        12.91 o
  -2   1   5       6136.11       5990.56        45.27 o
  -1   1   5       1219.14       1022.54        16.36 o
   0   1   5        691.77        588.57        10.93 o
   1   1   5       1111.82        985.95        14.12 o
   2   1   5      16073.39      15798.71        96.79 o
   3   1   5       4341.05       4088.45        26.73 o
   4   1   5       1239.89       1344.60        18.81 o
   5   1   5       2175.66       1985.65        28.20 o
   6   1   5       3612.44       3784.51        37.50 o
   7   1   5        478.67        465.25        14.42 o
   8   1   5       2301.06       2256.69        30.74 o
   9   1   5        190.76        208.50        12.70 o
  10   1   5         17.40         24.49         8.12 o
  11   1   5          0.56          2.85         8.71 o
  12   1   5         57.28         48.96        10.78 o
  13   1   5         76.50         58.09        14.39 o
 -12   2   5          0.55          0.27        22.67 o
 -11   2   5         12.08         36.35        10.82 o
 -10   2   5        182.57        165.00        13.45 o
  -9   2   5          2.59         19.12         9.42 o
  -8   2   5         11.16          0.33         8.76 o
  -7   2   5        665.07        613.02        44.82 o
  -6   2   5        358.39        378.45        18.53 o
  -5   2   5       1114.84       1136.91        33.17 o
  -4   2   5        167.49        163.34        13.35 o
  -3   2   5       9308.29       8873.24        73.86 o
  -2   2   5         29.70         36.88         6.12 o
  -1   2   5       3820.94       3785.41        32.43 o
   0   2   5        988.88        771.48         9.43 o
   1   2   5         79.23         88.62         7.06 o
   2   2   5       1204.98       1037.57        14.79 o
   3   2   5        255.04        167.10         8.98 o
   4   2   5       4058.34       3965.37        25.46 o
   5   2   5         89.40         81.14         5.72 o
   6   2   5        851.88        833.70        20.88 o
   7   2   5        503.59        495.01        16.45 o
   8   2   5       2011.41       1980.99        34.00 o
   9   2   5         27.51         26.38         8.01 o
  10   2   5          0.97          3.37         6.90 o
  11   2   5        163.70        145.00        15.11 o
  12   2   5         76.15         79.59        13.35 o
  13   2   5         48.78         63.36        18.85 o
 -12   3   5         58.82         90.01        20.93 o
 -11   3   5         41.38         47.30        15.32 o
 -10   3   5         38.75         35.73        12.46 o
  -9   3   5        107.46        106.12        15.67 o
  -8   3   5        225.88        207.70        19.70 o
  -7   3   5       2110.16       2032.23        54.42 o
  -6   3   5         32.66         49.38        10.28 o
  -5   3   5        168.19        158.49        12.70 o
  -4   3   5       1054.47        996.02        34.95 o
  -3   3   5          1.28         34.01         5.51 o
  -2   3   5      13122.13      12809.46        46.97 o
  -1   3   5        299.05        294.95        13.52 o
   0   3   5       3971.31       3969.12        28.75 o
   1   3   5        132.33         81.41         8.25 o
   2   3   5       2593.17       2509.47        45.97 o
   3   3   5        206.56        253.40         9.06 o
   4   3   5       2653.28       2650.40        31.45 o
   5   3   5         82.12        121.68         8.19 o
   6   3   5        318.25        279.48        12.22 o
   7   3   5        106.65        109.91        10.25 o
   8   3   5        340.21        325.10        15.54 o
   9   3   5        142.14        142.70        11.62 o
  10   3   5        322.52        324.47        17.29 o
  11   3   5          8.23         12.73         7.73 o
  12   3   5        236.84        229.94        15.89 o
  13   3   5         44.68         53.07        13.25 o
 -12   4   5          7.71          3.24        13.16 o
 -11   4   5         42.90         63.76        15.46 o
 -10   4   5        151.20        119.15        18.11 o
  -9   4   5        100.06         86.43        15.52 o
  -8   4   5        254.13        232.64        21.18 o
  -7   4   5        755.02        753.12        31.19 o
  -6   4   5        598.08        519.32        30.61 o
  -5   4   5        703.46        700.66        21.83 o
  -4   4   5         88.25         74.25         5.96 o
  -3   4   5       4616.31       4932.51        31.37 o
  -2   4   5       1533.50       1782.69        20.41 o
  -1   4   5       3244.65       3027.90        34.45 o
   0   4   5        206.99        288.94        10.03 o
   1   4   5       2718.84       2538.14        51.17 o
   2   4   5        264.06        242.89        12.16 o
   3   4   5        900.94        995.94        20.18 o
   4   4   5       2160.51       2104.03        61.64 o
   5   4   5         64.56         44.85         5.86 o
   6   4   5        346.41        318.72        12.94 o
   7   4   5          0.78          0.47         7.70 o
   8   4   5        397.35        406.12        19.69 o
   9   4   5        370.31        333.73        20.84 o
  10   4   5        101.91         71.01        13.35 o
  11   4   5        292.52        276.52        19.28 o
  12   4   5         40.25         27.49         9.36 o
  13   4   5         55.17         64.24        34.67 o
 -11   5   5         15.06         12.09        17.85 o
 -10   5   5         67.18         47.47        29.96 o
  -9   5   5        234.86        235.80        17.10 o
  -8   5   5         58.57         47.94         9.51 o
  -7   5   5          1.86          4.10         7.24 o
  -6   5   5        215.41        192.28        14.69 o
  -5   5   5         14.78          3.71         6.12 o
  -4   5   5         68.42         90.14         6.76 o
  -3   5   5       1185.09       1277.57        18.69 o
  -2   5   5        374.32        313.58         8.44 o
  -1   5   5       7793.63       7923.08        63.71 o
   0   5   5      12818.68      13264.16       122.55 o
   1   5   5         87.97        127.00        20.93 o
   2   5   5       9554.38       9190.13        60.10 o
   3   5   5          0.09          1.70         5.62 o
   4   5   5        382.86        407.89        16.92 o
   5   5   5        301.49        295.76        13.75 o
   6   5   5       1280.52       1239.96        21.61 o
   7   5   5        145.55        137.13        11.49 o
   8   5   5         52.86         46.83        13.19 o
   9   5   5        382.12        412.25        20.86 o
  10   5   5        370.98        404.31        20.55 o
  11   5   5         33.49         18.80         9.06 o
  12   5   5        290.29        302.18        19.83 o
 -11   6   5         92.74         89.72        20.91 o
 -10   6   5         45.72         42.94        13.71 o
  -9   6   5        198.52        211.54        15.66 o
  -8   6   5         31.16         45.38         9.44 o
  -7   6   5        135.60        146.08        13.48 o
  -6   6   5          8.84          6.31         7.31 o
  -5   6   5         92.22         94.63         7.16 o
  -4   6   5          5.93         11.71         5.33 o
  -3   6   5        295.20        321.96        13.19 o
  -2   6   5        764.57        933.70        24.30 o
  -1   6   5       6882.06       7259.00        55.86 o
   0   6   5       2517.85       2515.15        36.31 o
   1   6   5       4940.30       4771.25        95.85 o
   2   6   5         41.01         74.04         9.38 o
   3   6   5       7670.09       8040.46        43.57 o
   4   6   5          4.02          2.17         5.28 o
   5   6   5        365.46        337.54        15.39 o
   6   6   5        224.41        235.39        12.64 o
   7   6   5       1100.85       1156.65        38.25 o
   8   6   5        108.47        102.64        15.37 o
   9   6   5        599.78        622.25        27.91 o
  10   6   5          4.03          7.77         9.92 o
  11   6   5         74.69        103.82        13.05 o
  12   6   5         99.20        119.68        14.98 o
 -11   7   5          6.18         26.77        14.72 o
 -10   7   5        173.78        153.23        32.42 o
  -9   7   5         79.38        120.60        18.43 o
  -8   7   5        413.89        400.48        21.24 o
  -7   7   5         16.02          1.40         6.62 o
  -6   7   5         29.59         29.66         7.88 o
  -5   7   5         31.72         28.07         7.49 o
  -4   7   5          6.41          7.29         6.21 o
  -3   7   5        454.68        461.23        17.50 o
  -2   7   5        248.16        265.18        14.23 o
  -1   7   5        372.45        374.02        22.76 o
   0   7   5        783.23        780.45        20.56 o
   1   7   5        214.73        261.79        18.53 o
   2   7   5       3081.70       2926.06        35.46 o
   3   7   5        576.10        504.57        15.79 o
   4   7   5          5.49          1.41         5.72 o
   5   7   5         32.47         32.06         8.19 o
   6   7   5        567.46        551.99        20.91 o
   7   7   5         62.13         65.31        12.70 o
   8   7   5        144.87        141.05        16.46 o
   9   7   5          0.41          0.19         9.38 o
  10   7   5         20.52         32.77        11.25 o
  11   7   5        163.51        146.97        14.66 o
  12   7   5          8.41          0.01        11.78 o
 -11   8   5         55.75         60.98        18.59 o
 -10   8   5          1.96         11.96        11.03 o
  -9   8   5        199.41        193.12        16.99 o
  -8   8   5         30.45         19.46         9.21 o
  -7   8   5        447.48        462.15        22.46 o
  -6   8   5         26.87         35.29         7.13 o
  -5   8   5          7.63         23.33         6.20 o
  -4   8   5          2.44          8.88         6.26 o
  -3   8   5        109.09        109.58        13.31 o
  -2   8   5        585.35        653.23        23.77 o
  -1   8   5       1318.58       1217.46        38.16 o
   0   8   5          5.61          0.16         9.53 o
   1   8   5       1350.19       1410.74        49.07 o
   2   8   5         45.89         51.82         3.73 o
   3   8   5       2512.23       2566.22        34.42 o
   4   8   5        166.73        151.54        13.95 o
   5   8   5        603.86        640.17        20.16 o
   6   8   5         66.43         51.06         7.49 o
   7   8   5        167.16        177.95        17.04 o
   8   8   5        351.89        371.48        22.29 o
   9   8   5         10.90          6.23         9.43 o
  10   8   5          0.43          8.78        11.03 o
  11   8   5         28.05         21.29        12.36 o
 -10   9   5         60.08         31.81        22.18 o
  -9   9   5         23.07         33.69        12.02 o
  -8   9   5        303.37        302.68        18.48 o
  -7   9   5          2.57          0.84         7.51 o
  -6   9   5         37.01         50.82         8.64 o
  -5   9   5        117.81        115.50         9.24 o
  -4   9   5        112.31        130.02         9.58 o
  -3   9   5         50.21         61.73        10.09 o
  -2   9   5         46.66         53.24        10.90 o
  -1   9   5         68.22         92.15        31.55 o
   0   9   5        209.41        238.81        19.56 o
   1   9   5         51.29         72.25        17.53 o
   2   9   5       2032.68       2165.33        35.11 o
   3   9   5        725.36        760.64        20.68 o
   4   9   5        301.45        304.23        18.50 o
   5   9   5          5.91          7.58         7.03 o
   6   9   5        688.71        695.58        20.32 o
   7   9   5        152.00        117.25        12.61 o
   8   9   5         54.65         59.90        12.32 o
   9   9   5         69.04         83.29        13.78 o
  10   9   5         26.97          0.02        12.96 o
  11   9   5         10.05         22.57        11.01 o
 -10  10   5          6.97          4.43        18.19 o
  -9  10   5          3.42          2.97        12.40 o
  -8  10   5          5.63          7.98        11.78 o
  -7  10   5         56.17         67.22         9.39 o
  -6  10   5          1.93         12.10         7.51 o
  -5  10   5         50.17         64.08         9.34 o
  -4  10   5        603.97        663.18        28.73 o
  -3  10   5        553.90        574.76        20.49 o
  -2  10   5        156.96        173.46        12.12 o
  -1  10   5        184.19        202.66        15.20 o
   0  10   5         87.21         79.36        24.13 o
   1  10   5        119.32        129.72        28.29 o
   2  10   5         82.46         80.02        11.64 o
   3  10   5        113.10        154.79        10.54 o
   4  10   5        233.22        217.34        12.79 o
   5  10   5        292.66        258.05        17.66 o
   6  10   5          2.15         15.88         9.64 o
   7  10   5        338.93        341.36        20.76 o
   8  10   5         24.41          6.32        11.47 o
   9  10   5         20.99          0.09        15.49 o
  10  10   5          3.15          0.21        13.04 o
  -9  11   5         53.09         36.81        18.77 o
  -8  11   5         92.11         63.28        27.95 o
  -7  11   5         40.75         35.05         8.34 o
  -6  11   5        234.04        198.57        18.94 o
  -5  11   5        214.14        236.03        34.54 o
  -4  11   5        723.79        753.80        29.02 o
  -3  11   5          1.08          3.73        12.90 o
  -2  11   5          9.35         12.70         8.53 o
  -1  11   5        838.67        838.63        25.52 o
   0  11   5          0.01          0.24        18.20 o
   1  11   5        161.37        142.26        18.70 o
   2  11   5        231.05        229.98        15.95 o
   3  11   5        129.26        130.22        20.10 o
   4  11   5        376.87        418.89        27.15 o
   5  11   5          0.39          0.02        10.85 o
   6  11   5        565.36        647.75        35.36 o
   7  11   5          0.55          6.37        25.16 o
   8  11   5        311.92        314.01        27.98 o
   9  11   5          2.16          3.12        22.60 o
  10  11   5         13.59         18.43        15.67 o
  -8  12   5         92.28         83.79        18.66 o
  -7  12   5        261.92        264.83        19.57 o
  -6  12   5          5.09          7.05        10.97 o
  -5  12   5        465.85        444.80        22.81 o
  -4  12   5        187.82        200.62        17.79 o
  -3  12   5       1037.87       1006.51        33.43 o
  -2  12   5         31.67         18.55         8.98 o
  -1  12   5          1.58          1.13         8.16 o
   0  12   5         12.51         11.21        11.98 o
   1  12   5         66.59        104.26        16.43 o
   2  12   5         30.13         63.44        15.85 o
   3  12   5        273.02        264.10        24.71 o
   4  12   5         26.92         17.53        17.27 o
   5  12   5        157.55        202.96        32.66 o
   6  12   5         16.62          0.48        16.89 o
   7  12   5        444.75        482.26        32.46 o
   8  12   5         12.34         17.29        14.00 o
   9  12   5         10.34         12.72        39.88 o
  -8  13   5         79.06         56.09        25.92 o
  -7  13   5          0.07          0.09        13.84 o
  -6  13   5         98.86        104.40        14.88 o
  -5  13   5          0.42          2.45         9.60 o
  -4  13   5        321.90        322.79        19.67 o
  -3  13   5          0.41          2.59        15.17 o
  -2  13   5         88.59        104.05        18.74 o
  -1  13   5          0.40         10.10         9.82 o
   0  13   5        102.76        134.45        17.89 o
   1  13   5          0.76          6.55        12.40 o
   2  13   5         20.08         31.40        14.62 o
   3  13   5         63.59         56.55        14.97 o
   4  13   5        159.00        142.84        25.44 o
   5  13   5          9.55          1.03        19.64 o
   6  13   5        211.50        173.55        32.43 o
   7  13   5         24.70         23.92        14.59 o
   8  13   5        109.78        128.66        20.63 o
  -6  14   5          7.19         10.19        13.64 o
  -5  14   5        162.21        167.45        34.51 o
  -4  14   5         11.61         24.29        11.66 o
  -3  14   5        313.30        349.72        40.51 o
  -2  14   5          0.10         11.12        10.02 o
  -1  14   5        310.59        284.90        21.25 o
   0  14   5          8.26         12.29         9.77 o
   1  14   5         25.05         31.97        15.07 o
   2  14   5         31.31         11.28        13.39 o
   3  14   5        125.27        121.06        21.02 o
   4  14   5          1.35          8.96        14.59 o
   5  14   5         10.12         31.75        21.48 o
   6  14   5          4.18          0.24        21.71 o
   7  14   5        115.02        109.00        31.47 o
  -5  15   5         68.32         64.85        17.75 o
  -4  15   5          2.75          0.29        17.72 o
  -3  15   5          1.13          3.35        10.62 o
  -2  15   5         58.92         52.26        15.82 o
  -1  15   5         14.56         29.75        12.07 o
   0  15   5         49.78         36.72        12.82 o
   1  15   5          0.03          0.00        14.34 o
   2  15   5          7.46          8.20        15.07 o
   3  15   5         39.55          9.79        32.59 o
   4  15   5          0.08          2.43        19.06 o
   5  15   5          0.64          6.27        21.14 o
  -3  16   5         46.74         52.49        15.84 o
  -2  16   5          9.46         17.03        12.11 o
  -1  16   5        142.02        139.88        19.01 o
   0  16   5          2.86         10.66        12.01 o
   1  16   5        219.56        219.68        21.83 o
   2  16   5         31.32         66.24        18.32 o
   3  16   5          0.17         11.48        26.97 o
  -2 -13   6         24.30         22.24        12.42 o
  -1 -13   6         62.90         78.26        24.60 o
   0 -13   6         36.88         46.86        22.53 o
   1 -13   6         23.94         22.95        20.97 o
   2 -13   6          7.05         23.80        21.98 o
   3 -13   6         54.41         66.78        16.96 o
   4 -13   6         25.47         39.78        15.13 o
   5 -13   6          8.43          2.76        12.01 o
   6 -13   6          0.11          4.30        11.72 o
  -4 -12   6          1.98          4.75        12.32 o
  -3 -12   6          5.55         12.84        11.51 o
  -2 -12   6         29.29         20.65        13.26 o
  -1 -12   6          0.93         11.15        11.36 o
   0 -12   6         76.90         81.99        22.95 o
   1 -12   6        119.61        182.97        30.67 o
   2 -12   6        153.73        142.52        29.86 o
   3 -12   6          8.47         41.26        13.13 o
   4 -12   6         97.58        102.52        17.25 o
   5 -12   6         64.83         80.67        17.04 o
   6 -12   6         16.23         15.79        14.29 o
   7 -12   6         13.05          5.70        11.94 o
   8 -12   6          0.11          0.09        11.63 o
  -5 -11   6          1.07          0.01        20.78 o
  -4 -11   6         13.12         27.14        13.10 o
  -3 -11   6          5.25         16.30        13.85 o
  -2 -11   6         29.07         48.08        12.79 o
  -1 -11   6         93.24         99.44        19.44 o
   0 -11   6          1.04         28.78         9.27 o
   1 -11   6        132.26        146.14        26.41 o
   2 -11   6          0.70          0.54        26.25 o
   3 -11   6        106.30        118.26        16.35 o
   4 -11   6         89.38         83.54        15.03 o
   5 -11   6        268.78        275.92        20.32 o
   6 -11   6         12.23         10.53        11.56 o
   7 -11   6         45.97         42.82        12.16 o
   8 -11   6          7.84          0.27        10.67 o
   9 -11   6          3.11          0.60        14.01 o
  -6 -10   6        159.66        186.52        33.14 o
  -5 -10   6          8.24         34.25        21.24 o
  -4 -10   6         54.71         41.85        19.42 o
  -3 -10   6         46.78         39.01         9.14 o
  -2 -10   6          0.12          1.95         8.52 o
  -1 -10   6         26.64         54.12         9.76 o
   0 -10   6        218.29        191.63        11.67 o
   1 -10   6          5.13          2.36         6.83 o
   2 -10   6         19.14         36.54        13.39 o
   3 -10   6          2.65          1.19        10.88 o
   4 -10   6        405.59        432.63        22.16 o
   5 -10   6         18.17          8.59         9.93 o
   6 -10   6        105.66        126.68        15.49 o
   7 -10   6         41.26         68.53        20.61 o
   8 -10   6          1.72         18.12        10.57 o
   9 -10   6         23.30          4.22        13.94 o
  10 -10   6         44.98         47.36        17.43 o
  -7  -9   6        335.96        322.01        42.79 o
  -6  -9   6          8.53         23.42        20.75 o
  -5  -9   6        411.16        460.32        42.47 o
  -4  -9   6         42.81         47.52        13.75 o
  -3  -9   6        207.31        172.69        19.32 o
  -2  -9   6         17.09         22.90         9.12 o
  -1  -9   6          4.17          6.28         6.94 o
   0  -9   6          4.18         15.49         5.49 o
   1  -9   6        114.50        123.93         8.85 o
   2  -9   6          1.12          0.09         7.59 o
   3  -9   6        243.06        257.66        18.58 o
   4  -9   6        100.53        118.75        11.99 o
   5  -9   6        364.69        395.94        29.40 o
   6  -9   6         60.51         57.65        11.10 o
   7  -9   6        152.43        155.57        14.46 o
   8  -9   6         29.09         23.47        10.68 o
   9  -9   6         35.53         35.03        22.66 o
  10  -9   6          3.08          8.15        12.60 o
  -8  -8   6         48.45         18.81        17.82 o
  -7  -8   6         31.94         38.80        20.76 o
  -6  -8   6        571.03        556.55        51.72 o
  -5  -8   6         21.56         23.28        18.78 o
  -4  -8   6        687.92        694.81        31.02 o
  -3  -8   6        250.52        222.97        20.51 o
  -2  -8   6        498.04        511.37        19.15 o
  -1  -8   6         88.34         99.08        10.41 o
   0  -8   6         58.92         57.19        10.54 o
   1  -8   6          1.35          0.01         4.37 o
   2  -8   6         66.33         73.01         5.61 o
   3  -8   6          1.56          3.06         6.54 o
   4  -8   6        651.79        650.36        21.81 o
   5  -8   6        527.75        518.55        20.48 o
   6  -8   6        687.31        722.84        26.80 o
   7  -8   6         55.92         56.29         9.28 o
   8  -8   6        404.67        442.82        25.24 o
   9  -8   6         17.34         16.61        13.76 o
  10  -8   6         58.62         50.92        25.37 o
  11  -8   6         81.02         56.84        13.31 o
  -9  -7   6         17.83          1.96        12.70 o
  -8  -7   6          8.87         11.33        11.34 o
  -7  -7   6        299.15        308.98        19.36 o
  -6  -7   6          1.13          0.16         8.03 o
  -5  -7   6        761.29        766.57        23.00 o
  -4  -7   6        344.64        368.20        14.16 o
  -3  -7   6          3.79          1.55         4.93 o
  -2  -7   6        169.97        158.48         6.85 o
  -1  -7   6        587.45        601.69        18.77 o
   0  -7   6        106.85        115.35        11.70 o
   1  -7   6         60.66         59.72         8.47 o
   2  -7   6         16.60         22.55         4.45 o
   3  -7   6         74.03         62.51         5.61 o
   4  -7   6         65.45         75.61         9.02 o
   5  -7   6        294.55        303.29        15.70 o
   6  -7   6        984.64        994.57        29.00 o
   7  -7   6        365.05        397.15        15.44 o
   8  -7   6        163.42        149.93        11.20 o
   9  -7   6        505.72        510.63        22.11 o
  10  -7   6        190.22        173.29        17.24 o
  11  -7   6          5.11          7.29        13.61 o
  12  -7   6          0.95          0.04        15.49 o
  -9  -6   6          0.08         15.76        15.32 o
  -8  -6   6        142.90        143.53        18.94 o
  -7  -6   6          6.87         13.90        12.29 o
  -6  -6   6        366.62        387.58        19.71 o
  -5  -6   6         22.67         19.51         6.25 o
  -4  -6   6         71.07         79.91         7.28 o
  -3  -6   6       1353.91       1239.72        30.29 o
  -2  -6   6       5068.12       4977.96        47.47 o
  -1  -6   6          5.48         25.22         3.82 o
   0  -6   6        144.51        137.17        11.93 o
   1  -6   6        576.39        570.18        15.16 o
   2  -6   6        103.64        128.50         7.63 o
   3  -6   6         57.66         52.30         5.49 o
   4  -6   6        558.92        549.53        13.81 o
   5  -6   6        398.46        358.75        12.54 o
   6  -6   6          2.12          3.69         9.39 o
   7  -6   6        154.21        139.54        15.17 o
   8  -6   6        562.91        605.73        21.70 o
   9  -6   6        159.23        177.47        14.07 o
  10  -6   6         52.77         54.40        12.87 o
  11  -6   6          2.16         15.92        10.83 o
  12  -6   6         43.76         52.46        10.55 o
 -10  -5   6          2.97         27.54        15.31 o
  -9  -5   6         24.15         17.12        13.95 o
  -8  -5   6         69.58         48.15        18.84 o
  -7  -5   6         68.26         71.65        15.00 o
  -6  -5   6          3.19          0.13         6.78 o
  -5  -5   6        716.70        731.13        20.33 o
  -4  -5   6        661.89        683.52        18.15 o
  -3  -5   6       2693.73       2779.06        30.04 o
  -2  -5   6        563.98        605.55        14.58 o
  -1  -5   6       4304.22       4018.81        26.72 o
   0  -5   6        425.24        392.59        19.24 o
   1  -5   6         32.63         25.39         5.27 o
   2  -5   6         27.79         35.28         5.02 o
   3  -5   6         18.33         19.58         3.64 o
   4  -5   6         39.12         31.92         5.31 o
   5  -5   6        572.08        591.46        14.16 o
   6  -5   6        217.94        232.89        11.46 o
   7  -5   6         45.06         47.10         8.38 o
   8  -5   6        116.46        113.63        11.71 o
   9  -5   6        292.64        350.93        18.60 o
  10  -5   6        130.89        126.78        16.93 o
  11  -5   6         44.23         29.04        15.38 o
  12  -5   6         14.64          7.15        10.21 o
 -10  -4   6          1.76          0.04        11.20 o
  -9  -4   6         84.40         90.78        17.26 o
  -8  -4   6          1.07          0.19        11.37 o
  -7  -4   6         46.55         40.52        13.62 o
  -6  -4   6        773.38        785.29        26.12 o
  -5  -4   6          6.43         21.70         7.66 o
  -4  -4   6         69.60         80.36         7.97 o
  -3  -4   6         12.95          4.45         4.54 o
  -2  -4   6       5693.54       5814.73        55.40 o
  -1  -4   6          5.69          7.94         3.33 o
   0  -4   6       4592.13       4430.50        32.93 o
   1  -4   6         69.80         55.91         4.77 o
   2  -4   6       3559.83       3418.07        25.77 o
   3  -4   6          1.45          4.29         2.78 o
   4  -4   6        581.23        598.31        13.64 o
   5  -4   6        937.86        900.82        18.87 o
   6  -4   6         69.52         63.97         8.44 o
   7  -4   6        226.72        258.52        19.80 o
   8  -4   6         30.56         34.84        10.07 o
   9  -4   6        771.67        781.27        38.83 o
  10  -4   6          9.94         11.68        11.09 o
  11  -4   6          4.87          2.80         9.57 o
  12  -4   6        243.18        271.54        20.95 o
  13  -4   6         10.83         27.14        12.17 o
 -11  -3   6         83.98         95.53        18.82 o
 -10  -3   6         49.00         59.29        13.55 o
  -9  -3   6         11.49         14.70        10.65 o
  -8  -3   6        457.29        422.91        47.69 o
  -7  -3   6         70.76         77.78         9.99 o
  -6  -3   6         22.24         23.24         8.21 o
  -5  -3   6       1280.86       1220.11        29.42 o
  -4  -3   6         16.87          4.16         7.06 o
  -3  -3   6        497.49        478.05        14.22 o
  -2  -3   6        177.53        210.26         8.36 o
  -1  -3   6       6687.60       6698.27        58.87 o
   0  -3   6        459.63        428.99         7.75 o
   1  -3   6       2698.95       2558.47        32.45 o
   2  -3   6        223.02        268.26         7.15 o
   3  -3   6       3328.14       3104.25        26.31 o
   4  -3   6        222.27        205.22         7.62 o
   5  -3   6         20.24          6.77        17.41 o
   6  -3   6         19.48         12.93         7.70 o
   7  -3   6         12.91          9.30         8.59 o
   8  -3   6         10.54          6.32        10.31 o
   9  -3   6         81.57         86.07        10.11 o
  10  -3   6        179.20        199.60        16.00 o
  11  -3   6        522.25        563.80        27.49 o
  12  -3   6         55.01         66.15        13.95 o
  13  -3   6        101.90        109.60        15.30 o
 -11  -2   6         32.52         19.69        11.80 o
 -10  -2   6         91.03         69.35        17.09 o
  -9  -2   6        284.24        223.43        19.08 o
  -8  -2   6        200.21        214.74        15.79 o
  -7  -2   6         91.13         88.27        13.40 o
  -6  -2   6        148.99        148.36        31.00 o
  -5  -2   6         74.96         84.53        13.57 o
  -4  -2   6        145.35        183.49        13.39 o
  -3  -2   6        378.18        400.40        28.62 o
  -2  -2   6        538.11        500.85        16.42 o
  -1  -2   6       1459.37       1448.71        20.03 o
   0  -2   6       1901.07       1851.97        24.43 o
   1  -2   6        633.73        657.85         8.71 o
   2  -2   6       4236.83       3822.64        24.21 o
   3  -2   6          8.08         19.16         4.36 o
   4  -2   6        163.21        155.14         5.48 o
   5  -2   6         48.81         45.62         4.75 o
   6  -2   6         37.85         37.40         4.68 o
   7  -2   6          1.14          4.12         3.91 o
   8  -2   6          0.86          5.49         8.10 o
   9  -2   6        260.14        247.95        21.85 o
  10  -2   6          0.70         13.07        12.36 o
  11  -2   6        225.49        236.01        18.87 o
  12  -2   6        175.86        212.48        19.77 o
  13  -2   6         95.91         85.85        16.26 o
 -11  -1   6         88.41         44.93        12.71 o
 -10  -1   6          9.13          0.44         9.94 o
  -9  -1   6        334.00        282.84        21.83 o
  -8  -1   6         16.38         41.85        10.45 o
  -7  -1   6        900.67        899.48        27.90 o
  -6  -1   6          1.76          2.90         7.49 o
  -5  -1   6        528.67        488.36        34.10 o
  -4  -1   6        211.05        139.09        16.39 o
  -3  -1   6          3.08          3.33         9.03 o
  -2  -1   6        492.91        586.69        14.42 o
  -1  -1   6       5262.29       5420.23        35.99 o
   0  -1   6       3488.22       3422.76        49.27 o
   1  -1   6       1645.12       1653.04        13.03 o
   2  -1   6       2372.78       2355.63        16.27 o
   3  -1   6      13029.20      12993.66        61.54 o
   4  -1   6         44.93         59.30         3.15 o
   5  -1   6        339.76        340.87         8.30 o
   6  -1   6          0.36          2.83         2.34 o
   7  -1   6         18.33         14.38         4.52 o
   8  -1   6         31.73         28.16         4.56 o
   9  -1   6         61.19         47.40         8.22 o
  10  -1   6         22.21         35.38        10.44 o
  11  -1   6          2.85          0.00        13.08 o
  12  -1   6        105.25         90.53        19.04 o
  13  -1   6         67.72         72.21        14.29 o
 -11   0   6         51.94         35.67        14.99 o
 -10   0   6        169.72        189.49        21.35 o
  -9   0   6         41.96         46.69         9.25 o
  -8   0   6        812.57        829.95        26.98 o
  -7   0   6        201.21        196.64        12.86 o
  -6   0   6         81.20        102.74        12.10 o
  -5   0   6         37.72         69.94         7.36 o
  -4   0   6        427.74        417.22        18.22 o
  -3   0   6        374.70        378.27        15.71 o
  -2   0   6       5459.70       5844.82        44.20 o
  -1   0   6        340.94        360.60         8.06 o
   0   0   6        925.37        921.33        35.86 o
   1   0   6       3509.07       3374.42        67.60 o
   2   0   6      14895.44      14832.15       115.41 o
   3   0   6       1131.13       1110.97        12.88 o
   4   0   6      19348.71      19739.04        62.03 o
   5   0   6       3023.14       3353.37        28.27 o
   6   0   6         87.89         71.40         5.65 o
   7   0   6        400.49        410.44        11.62 o
   8   0   6        210.13        217.00        10.53 o
   9   0   6          1.48          8.92         6.37 o
  10   0   6         45.71         30.29         9.47 o
  11   0   6         28.22         31.77        11.69 o
  12   0   6         11.57         22.78        10.58 o
  13   0   6        108.97        108.04        17.58 o
 -11   1   6        125.67         91.42        18.17 o
 -10   1   6          2.98          4.94        17.73 o
  -9   1   6        189.75        192.48        22.73 o
  -8   1   6         16.51         13.34         8.05 o
  -7   1   6        481.80        510.04        26.01 o
  -6   1   6         99.33        128.09        10.19 o
  -5   1   6        287.60        333.90        13.89 o
  -4   1   6       1281.99       1141.45        22.23 o
  -3   1   6         10.89         32.93         8.27 o
  -2   1   6        251.82        347.41        12.47 o
  -1   1   6       1547.00       1483.00        14.77 o
   0   1   6        407.27        403.72        10.24 o
   1   1   6        521.19        497.15        11.49 o
   2   1   6         36.45         39.89         7.92 o
   3   1   6      14999.84      15461.81       129.13 o
   4   1   6       1709.41       1731.76        17.48 o
   5   1   6        299.14        268.62         9.75 o
   6   1   6          6.83          8.32         5.39 o
   7   1   6       1153.39       1143.02        22.95 o
   8   1   6        206.09        224.42         9.94 o
   9   1   6        181.78        174.87        10.02 o
  10   1   6          2.97          4.91         6.58 o
  11   1   6         40.56         35.11         9.80 o
  12   1   6         68.10        101.64        12.91 o
  13   1   6         62.91         43.73        13.83 o
 -11   2   6         36.98         47.03        16.26 o
 -10   2   6         73.45         75.70        10.90 o
  -9   2   6          3.61          2.10         7.35 o
  -8   2   6        196.26        245.74        17.06 o
  -7   2   6          7.16         30.69         9.52 o
  -6   2   6        428.03        421.58        46.46 o
  -5   2   6        347.76        353.18        21.60 o
  -4   2   6        161.24        208.73        15.82 o
  -3   2   6        713.72        589.65        16.47 o
  -2   2   6        326.90        437.10        18.48 o
  -1   2   6        133.16        191.19         5.15 o
   0   2   6       2104.23       1910.56        15.57 o
   1   2   6        268.08        319.00        33.39 o
   2   2   6        363.74        380.77         9.44 o
   3   2   6         25.21          2.41         5.29 o
   4   2   6       3832.30       3995.45        27.66 o
   5   2   6       1586.74       1634.07        18.67 o
   6   2   6        838.22        736.14        19.18 o
   7   2   6         57.91         76.12         8.42 o
   8   2   6         95.45         93.77         9.61 o
   9   2   6         15.88         14.66         5.93 o
  10   2   6          3.84          0.07         6.91 o
  11   2   6          0.17          0.07         9.36 o
  12   2   6         18.34         28.20        11.04 o
  13   2   6          2.29          5.32        14.71 o
 -11   3   6        108.00        116.68        36.46 o
 -10   3   6         11.77          9.81        10.28 o
  -9   3   6        252.30        255.14        21.97 o
  -8   3   6        135.66        136.44        17.18 o
  -7   3   6       2339.43       2305.74        54.71 o
  -6   3   6        146.26        158.38        14.20 o
  -5   3   6        628.14        649.98        23.32 o
  -4   3   6        927.12        932.41        29.52 o
  -3   3   6       1215.27       1179.71        22.12 o
  -2   3   6        124.34         94.29         3.60 o
  -1   3   6       1500.11       1481.15        33.42 o
   0   3   6        593.30        551.87        13.59 o
   1   3   6        773.31        642.57        14.96 o
   2   3   6       2317.38       2587.87        31.74 o
   3   3   6       5633.42       5643.56        60.65 o
   4   3   6       2607.68       2577.45        25.50 o
   5   3   6        201.61        132.72         5.32 o
   6   3   6        383.30        346.39        16.17 o
   7   3   6       1740.53       1693.12        31.12 o
   8   3   6        165.22        182.79        12.57 o
   9   3   6          9.71         23.56         8.31 o
  10   3   6          1.31          0.39         9.45 o
  11   3   6          0.22          0.21        14.09 o
  12   3   6         18.35         18.11         9.56 o
  13   3   6          0.78          0.30        11.93 o
 -11   4   6          0.40          0.36        13.44 o
 -10   4   6        191.28        198.78        23.19 o
  -9   4   6         60.32         71.76        14.26 o
  -8   4   6        390.21        403.18        50.41 o
  -7   4   6       1445.98       1415.94        43.67 o
  -6   4   6         10.81         18.61         8.49 o
  -5   4   6         58.92         56.55         8.39 o
  -4   4   6       1899.22       1931.02        27.32 o
  -3   4   6        402.92        503.27        11.32 o
  -2   4   6       4553.84       4418.51        37.78 o
  -1   4   6        132.80        217.90        12.27 o
   0   4   6        697.49        800.38        16.87 o
   1   4   6        448.54        448.30        26.50 o
   2   4   6       1075.36        993.21        24.47 o
   3   4   6          0.77          0.45         3.78 o
   4   4   6       1653.75       1601.10        19.11 o
   5   4   6       1326.21       1223.79        23.38 o
   6   4   6       1931.07       1898.14        30.29 o
   7   4   6        410.06        417.89        25.24 o
   8   4   6       1324.87       1281.36        29.51 o
   9   4   6         50.40         49.43        14.93 o
  10   4   6         74.01         86.33        14.63 o
  11   4   6          2.46          0.35         9.20 o
  12   4   6         11.00         15.03         8.44 o
  13   4   6          4.32          4.03        11.18 o
 -11   5   6          7.77         10.06        13.55 o
 -10   5   6          2.42          5.93        26.18 o
  -9   5   6         36.70         32.93        13.26 o
  -8   5   6        348.98        347.62        24.40 o
  -7   5   6         31.35         32.21         7.99 o
  -6   5   6        253.57        246.42        13.08 o
  -5   5   6       2045.22       2011.59        37.31 o
  -4   5   6         66.17         58.27         5.38 o
  -3   5   6       5862.27       5518.99        53.25 o
  -2   5   6        189.39        159.00         7.39 o
  -1   5   6        126.10        165.34         9.35 o
   0   5   6         13.69         15.37         5.69 o
   1   5   6        283.78        365.10        26.08 o
   2   5   6          1.94          0.70        10.21 o
   3   5   6       3695.31       3861.97        40.25 o
   4   5   6        288.70        253.89         7.75 o
   5   5   6        787.08        777.70        19.30 o
   6   5   6        409.06        388.94        15.46 o
   7   5   6       2077.34       2152.49        35.89 o
   8   5   6        824.13        869.77        31.96 o
   9   5   6       1422.81       1464.60        38.97 o
  10   5   6          9.87          0.39         9.15 o
  11   5   6         45.08         36.69         9.85 o
  12   5   6         17.46          2.76        13.65 o
  13   5   6          0.11         10.15        14.84 o
 -11   6   6          0.07          1.66        17.07 o
 -10   6   6         86.29        123.90        25.47 o
  -9   6   6          6.45          0.12        13.77 o
  -8   6   6        467.24        401.93        29.21 o
  -7   6   6        480.18        512.53        21.06 o
  -6   6   6       1216.39       1125.88        28.69 o
  -5   6   6         78.22         71.17         7.40 o
  -4   6   6       1928.67       1861.23        26.94 o
  -3   6   6          0.81         33.31         5.28 o
  -2   6   6       2737.88       2645.61        31.37 o
  -1   6   6       2794.78       2857.87        38.49 o
   0   6   6        609.08        741.77        48.58 o
   1   6   6       1134.13        983.59        40.75 o
   2   6   6        171.49        215.16        23.09 o
   3   6   6         19.28         17.96         5.41 o
   4   6   6        193.72        144.12         8.92 o
   5   6   6        214.74        238.10        11.76 o
   6   6   6        195.31        195.00        12.03 o
   7   6   6        106.77        110.13         9.33 o
   8   6   6       1415.24       1510.32        39.21 o
   9   6   6        266.14        261.79        18.78 o
  10   6   6         15.00          3.65        11.20 o
  11   6   6         14.54          9.03         8.94 o
  12   6   6         18.32          9.82        10.02 o
 -11   7   6         16.91         25.11        14.63 o
 -10   7   6         16.18         26.70        12.92 o
  -9   7   6         18.40         23.66        11.62 o
  -8   7   6         33.63         27.21        10.61 o
  -7   7   6        538.13        473.34        18.06 o
  -6   7   6          4.25         17.24         6.85 o
  -5   7   6       1349.63       1352.80        26.15 o
  -4   7   6         86.28         91.09         7.95 o
  -3   7   6       4075.27       4055.13        49.69 o
  -2   7   6        345.51        349.63        14.13 o
  -1   7   6         72.16         68.55         8.74 o
   0   7   6        619.00        717.27        25.60 o
   1   7   6        170.67        165.15        20.30 o
   2   7   6        490.10        484.12        33.90 o
   3   7   6         10.66         19.19         4.92 o
   4   7   6         37.05         64.14         8.85 o
   5   7   6        624.51        609.22        17.55 o
   6   7   6          2.39         14.87         7.64 o
   7   7   6        343.78        338.48        16.20 o
   8   7   6        256.89        304.52        20.11 o
   9   7   6         75.21         70.40        11.80 o
  10   7   6         82.42         66.91        18.46 o
  11   7   6         44.57         38.11        19.27 o
  12   7   6          3.89         11.57        10.25 o
 -10   8   6         38.03         35.75        11.58 o
  -9   8   6          1.87         15.34        22.48 o
  -8   8   6        104.92        126.88        18.42 o
  -7   8   6        180.60        190.68        14.83 o
  -6   8   6       1271.38       1223.63        26.99 o
  -5   8   6         75.33         83.85         9.26 o
  -4   8   6        984.75        933.87        22.52 o
  -3   8   6        492.27        492.52        18.71 o
  -2   8   6       2509.79       2485.90        34.93 o
  -1   8   6        359.29        339.20        18.54 o
   0   8   6       2032.77       2050.06        43.25 o
   1   8   6        923.79        920.76        46.70 o
   2   8   6        820.22        743.77        19.32 o
   3   8   6          1.34          0.03         4.85 o
   4   8   6        406.59        398.49        13.82 o
   5   8   6         21.78         27.23         6.55 o
   6   8   6        300.13        314.51        21.27 o
   7   8   6          7.70          4.17        13.01 o
   8   8   6        526.52        510.90        24.96 o
   9   8   6        291.70        262.13        20.04 o
  10   8   6         92.39         77.92        12.67 o
  11   8   6         26.82         18.61        20.61 o
 -10   9   6         14.80         45.09        20.51 o
  -9   9   6          2.00          8.08        17.33 o
  -8   9   6          1.23          3.92        11.48 o
  -7   9   6        289.48        238.17        17.39 o
  -6   9   6          0.59          5.78         6.80 o
  -5   9   6        267.04        274.35        14.12 o
  -4   9   6        179.93        187.65        14.68 o
  -3   9   6       1046.65       1060.99        30.18 o
  -2   9   6         37.70         39.65         8.00 o
  -1   9   6        317.83        371.89        25.37 o
   0   9   6        161.11        146.76        14.06 o
   1   9   6       1626.02       1588.42        64.34 o
   2   9   6        170.34        171.98        15.47 o
   3   9   6        561.32        530.56        20.63 o
   4   9   6          6.73          7.88         7.03 o
   5   9   6        183.02        172.91        13.67 o
   6   9   6          0.21          3.25         6.75 o
   7   9   6        310.77        319.61        19.67 o
   8   9   6          7.04         15.12         9.64 o
   9   9   6        207.76        223.91        19.04 o
  10   9   6         52.40         82.15        18.76 o
  11   9   6        108.02        109.03        15.89 o
  -9  10   6         53.46         58.03        15.48 o
  -8  10   6          0.22          9.72        12.94 o
  -7  10   6         68.67         60.41        12.62 o
  -6  10   6          1.45          1.76         8.64 o
  -5  10   6        410.61        384.56        20.41 o
  -4  10   6        122.53        105.43        20.78 o
  -3  10   6        335.20        318.17        18.50 o
  -2  10   6        101.98        117.20        12.70 o
  -1  10   6        252.10        220.67        17.95 o
   0  10   6        885.83        851.10        35.47 o
   1  10   6          0.04          0.19        17.43 o
   2  10   6        740.15        827.44        25.55 o
   3  10   6         45.18         43.99         9.20 o
   4  10   6         59.89         40.58         9.23 o
   5  10   6         30.51         28.90         8.46 o
   6  10   6          7.98         24.22        10.36 o
   7  10   6          6.36          0.16        10.19 o
   8  10   6        165.10        165.46        16.80 o
   9  10   6         42.48         56.69        12.95 o
  10  10   6         74.28         60.40        19.74 o
  -9  11   6         62.09         17.90        13.18 o
  -8  11   6         43.41         30.29        17.03 o
  -7  11   6        103.28        104.41        11.37 o
  -6  11   6         25.17         26.89        10.78 o
  -5  11   6         27.74         42.89        20.66 o
  -4  11   6         40.64         58.49        10.26 o
  -3  11   6        643.47        686.38        25.12 o
  -2  11   6        150.73        142.49        13.71 o
  -1  11   6       2608.18       2530.39        55.62 o
   0  11   6        435.08        501.07        41.52 o
   1  11   6       1235.15       1226.69        64.95 o
   2  11   6         18.52          6.31         8.26 o
   3  11   6        491.79        509.87        21.46 o
   4  11   6        162.94        151.33        18.92 o
   5  11   6        472.37        474.46        26.37 o
   6  11   6         35.87         26.85         9.20 o
   7  11   6          0.48          5.65         9.19 o
   8  11   6         11.46         21.07        13.27 o
   9  11   6         26.49         22.94        14.53 o
  10  11   6         57.29         70.71        24.53 o
  -8  12   6         83.77         73.90        25.40 o
  -7  12   6          6.68          3.37        18.23 o
  -6  12   6         45.35         36.21        11.89 o
  -5  12   6          1.87          0.05         9.78 o
  -4  12   6          6.18          5.30        12.05 o
  -3  12   6        120.52        110.32        12.81 o
  -2  12   6        729.79        800.51        27.63 o
  -1  12   6          7.64         19.87        10.81 o
   0  12   6        950.35        930.32        59.22 o
   1  12   6          9.64         10.74        28.35 o
   2  12   6        937.35        924.14        41.12 o
   3  12   6        350.88        338.32        26.99 o
   4  12   6        898.79        783.84        43.70 o
   5  12   6         20.41          0.06        21.10 o
   6  12   6        127.22         89.21        26.39 o
   7  12   6         33.90         20.55        15.72 o
   8  12   6          1.92          0.32        14.48 o
   9  12   6         32.13         47.04        46.12 o
  -7  13   6         86.27         65.97        25.90 o
  -6  13   6          3.95          2.01        10.32 o
  -5  13   6          3.05          0.04        10.24 o
  -4  13   6          0.42          5.67        15.23 o
  -3  13   6         22.73         16.73         9.73 o
  -2  13   6        227.29        201.81        16.74 o
  -1  13   6        403.03        434.39        29.29 o
   0  13   6         26.94         36.48        23.37 o
   1  13   6        295.65        261.92        25.36 o
   2  13   6         13.39          0.04        12.17 o
   3  13   6        310.72        323.76        28.32 o
   4  13   6        121.73        125.92        18.39 o
   5  13   6         76.28         62.32        22.63 o
   6  13   6          7.49          0.15        19.59 o
   7  13   6         15.04         38.17        27.49 o
   8  13   6          8.40          0.53        14.49 o
  -6  14   6          3.82          0.00        10.94 o
  -5  14   6         16.31         17.60         9.94 o
  -4  14   6         73.31         69.14        15.57 o
  -3  14   6        139.31        156.96        19.61 o
  -2  14   6        128.72        117.41        17.64 o
  -1  14   6          0.01          0.01        10.75 o
   0  14   6        131.04        140.92        16.09 o
   1  14   6          6.39         14.96        13.59 o
   2  14   6         80.29         74.06        17.94 o
   3  14   6         79.99         71.95        17.84 o
   4  14   6         62.64         42.26        22.39 o
   5  14   6         14.18          0.69        19.91 o
   6  14   6         69.53         86.81        29.32 o
   7  14   6         23.76          0.02        25.53 o
  -5  15   6         65.04         77.82        18.19 o
  -4  15   6         20.14         14.01        13.96 o
  -3  15   6         16.09         19.55        14.99 o
  -2  15   6         11.23         18.44        17.07 o
  -1  15   6         28.94         24.51        10.59 o
   0  15   6         28.57         46.75        12.17 o
   1  15   6         74.60         95.07        27.03 o
   2  15   6         15.63         46.87        32.13 o
   3  15   6        103.99         86.15        20.54 o
   4  15   6          7.88          0.19        14.42 o
   5  15   6         13.88          0.72        21.56 o
  -3  16   6         30.39         31.57        13.95 o
  -2  16   6         12.38         36.27        13.73 o
  -1  16   6          0.43          0.14        12.35 o
   0  16   6         22.65          4.79        19.92 o
   1  16   6         64.19         73.56        16.58 o
   2  16   6         53.89        102.44        21.41 o
   3  16   6          0.15          4.69        15.00 o
  -1 -13   7          2.20          0.65        17.87 o
   0 -13   7         21.64          0.83        17.66 o
   1 -13   7          2.07          8.38        18.47 o
   2 -13   7          0.78          2.33        20.04 o
   3 -13   7          0.25          3.45        16.82 o
   4 -13   7         33.71         13.94        18.71 o
   5 -13   7          1.04          7.74        14.35 o
  -3 -12   7          6.82          0.03        13.33 o
  -2 -12   7         11.08         10.59        11.51 o
  -1 -12   7        171.92        137.08        19.33 o
   0 -12   7         59.56         20.38        16.45 o
   1 -12   7          7.75         25.14        18.06 o
   2 -12   7          0.57         18.92        18.55 o
   3 -12   7          2.33          0.57        11.06 o
   4 -12   7          4.66         19.94        24.77 o
   5 -12   7         74.81         57.88        16.78 o
   6 -12   7          9.40          0.12        12.26 o
   7 -12   7         11.83          0.00        11.61 o
  -5 -11   7         10.23         35.20        23.46 o
  -4 -11   7         39.29         25.41        47.07 o
  -3 -11   7         59.96         52.96        11.84 o
  -2 -11   7        256.60        272.19        19.61 o
  -1 -11   7         46.53         55.16        13.35 o
   0 -11   7        112.44        115.84        23.84 o
   1 -11   7         43.55         54.56        21.03 o
   2 -11   7         98.77        130.18        24.41 o
   3 -11   7         16.16          6.40        24.65 o
   4 -11   7          6.97          2.62        17.00 o
   5 -11   7         13.17         10.93        10.35 o
   6 -11   7         52.83         76.71        18.04 o
   7 -11   7         27.22         37.64        13.03 o
   8 -11   7         62.16         45.28        12.30 o
  -6 -10   7          0.05          0.00        22.57 o
  -5 -10   7         78.86         78.84        15.53 o
  -4 -10   7         13.70         33.06        20.24 o
  -3 -10   7         95.74        125.93        13.54 o
  -2 -10   7          5.40          0.05        13.61 o
  -1 -10   7        410.03        398.67        21.78 o
   0 -10   7        197.01        188.19        18.73 o
   1 -10   7        257.33        235.37        30.16 o
   2 -10   7         38.29         48.39        12.65 o
   3 -10   7        276.36        316.17        23.05 o
   4 -10   7          0.13          1.06         9.06 o
   5 -10   7          0.00          0.91        10.59 o
   6 -10   7        190.47        211.15        17.21 o
   7 -10   7          6.24          4.69         9.73 o
   8 -10   7         11.41          0.55        10.31 o
   9 -10   7         24.75         64.66        15.85 o
  -7  -9   7          1.71          2.79        19.84 o
  -6  -9   7         11.57          5.26        19.02 o
  -5  -9   7         17.42          0.01        16.28 o
  -4  -9   7        190.71        202.42        15.50 o
  -3  -9   7          7.87          0.22         9.84 o
  -2  -9   7        442.61        459.54        23.83 o
  -1  -9   7          1.78          0.05         7.90 o
   0  -9   7        479.72        478.07        18.59 o
   1  -9   7        146.67        184.12        14.42 o
   2  -9   7        202.17        231.34        19.33 o
   3  -9   7        103.25        112.54        12.65 o
   4  -9   7        328.82        324.23        16.07 o
   5  -9   7         14.36         17.17         8.04 o
   6  -9   7         10.31         16.10         9.97 o
   7  -9   7          4.18          9.27         8.45 o
   8  -9   7         39.27         16.91        10.72 o
   9  -9   7          0.29          0.39        12.51 o
  10  -9   7          1.91          0.30        14.09 o
  -8  -8   7          1.21          0.51        25.24 o
  -7  -8   7        143.45        125.42        28.80 o
  -6  -8   7         40.76         13.88        20.29 o
  -5  -8   7        119.77        131.56        26.45 o
  -4  -8   7          0.54          0.33         9.88 o
  -3  -8   7        168.64        186.78        14.54 o
  -2  -8   7        207.52        221.48        15.30 o
  -1  -8   7        757.63        761.19        33.58 o
   0  -8   7         39.11         57.14         9.27 o
   1  -8   7        132.49        140.81        17.28 o
   2  -8   7        186.23        183.71        12.12 o
   3  -8   7        503.31        543.40        18.47 o
   4  -8   7        477.01        445.38        17.53 o
   5  -8   7         24.53         19.54        10.11 o
   6  -8   7          4.51          0.01         7.46 o
   7  -8   7          6.66         26.33         8.61 o
   8  -8   7          0.40          0.16        10.85 o
   9  -8   7         65.84         64.29        13.81 o
  10  -8   7         43.63         43.84        14.36 o
  11  -8   7          0.23         26.76        27.43 o
  -8  -7   7         26.06         23.79        20.01 o
  -7  -7   7          4.48          0.33        17.90 o
  -6  -7   7         32.31         47.15        18.82 o
  -5  -7   7          1.92         10.53        10.45 o
  -4  -7   7         37.83          6.09        23.97 o
  -3  -7   7         11.61          8.08         9.67 o
  -2  -7   7         84.58         89.80        10.24 o
  -1  -7   7          1.04          5.36         5.86 o
   0  -7   7       1249.84       1199.20        30.44 o
   1  -7   7         69.16         65.19         7.65 o
   2  -7   7         16.15         15.65         5.16 o
   3  -7   7        173.50        174.14        10.96 o
   4  -7   7        248.53        269.84        13.40 o
   5  -7   7         78.92         84.34        10.20 o
   6  -7   7        288.47        272.09        15.94 o
   7  -7   7          4.37         13.61        10.64 o
   8  -7   7         12.05          3.60        14.55 o
   9  -7   7          1.08          0.34        13.06 o
  10  -7   7          4.19         12.16        14.44 o
  11  -7   7          5.59          5.64        11.74 o
  -9  -6   7         55.85         57.79        17.09 o
  -8  -6   7         16.31         11.19        12.94 o
  -7  -6   7        181.42        169.42        20.00 o
  -6  -6   7         21.39         20.79        16.99 o
  -5  -6   7          2.07          0.00         7.10 o
  -4  -6   7         96.57         94.07        10.63 o
  -3  -6   7         85.44         86.22         7.56 o
  -2  -6   7        514.39        502.59        12.97 o
  -1  -6   7       2022.47       2070.47        43.82 o
   0  -6   7        236.25        243.25        14.26 o
   1  -6   7        370.41        359.72        14.02 o
   2  -6   7        367.40        374.81        10.39 o
   3  -6   7        790.90        773.02        15.66 o
   4  -6   7        558.14        564.34        14.44 o
   5  -6   7        753.28        790.30        17.96 o
   6  -6   7        316.42        323.15        13.15 o
   7  -6   7        441.21        476.12        17.23 o
   8  -6   7         69.66         67.88         9.62 o
   9  -6   7          0.30          5.71         8.90 o
  10  -6   7          0.24          0.48        10.24 o
  11  -6   7         66.57         70.71        14.48 o
  12  -6   7          5.64          0.72        13.33 o
  -9  -5   7          0.21          0.61        12.68 o
  -8  -5   7        118.17        118.43        17.26 o
  -7  -5   7          0.93         26.03        12.65 o
  -6  -5   7        127.48         99.54        11.59 o
  -5  -5   7         11.82         14.81         8.14 o
  -4  -5   7         27.38         39.59         7.84 o
  -3  -5   7        362.88        400.58        17.58 o
  -2  -5   7         59.24         75.50         7.23 o
  -1  -5   7          0.56          5.79         4.61 o
   0  -5   7       1615.63       1534.73        33.39 o
   1  -5   7        266.62        272.82         8.94 o
   2  -5   7        923.46        865.75        15.52 o
   3  -5   7         81.22         68.58         4.93 o
   4  -5   7       1524.47       1415.39        45.32 o
   5  -5   7        926.29        964.33        20.79 o
   6  -5   7        602.16        620.49        17.09 o
   7  -5   7        354.82        338.26        16.62 o
   8  -5   7        215.66        239.17        15.30 o
   9  -5   7         13.47          0.92         7.06 o
  10  -5   7         14.65         10.47         9.65 o
  11  -5   7          8.23         12.06        15.64 o
  12  -5   7          2.92         15.83        10.74 o
 -10  -4   7          7.22         10.91        14.64 o
  -9  -4   7        132.30        106.39        14.82 o
  -8  -4   7         31.31         21.66        11.05 o
  -7  -4   7        191.68        213.36        20.71 o
  -6  -4   7          8.42         17.83        10.26 o
  -5  -4   7        149.87        142.68        15.28 o
  -4  -4   7         49.86         55.65         8.29 o
  -3  -4   7        785.40        793.54        17.42 o
  -2  -4   7         46.52         58.06         6.46 o
  -1  -4   7          9.15         42.26         4.71 o
   0  -4   7          5.08         17.36         2.54 o
   1  -4   7       1722.20       1672.11        21.57 o
   2  -4   7         96.68         96.97         4.47 o
   3  -4   7       1134.54       1089.16        13.79 o
   4  -4   7         28.84         22.42         3.25 o
   5  -4   7        650.58        673.79        15.83 o
   6  -4   7        727.05        759.84        18.39 o
   7  -4   7        201.94        180.76        10.58 o
   8  -4   7        289.45        255.86        13.42 o
   9  -4   7        677.74        723.75        24.18 o
  10  -4   7         71.41         75.87        13.16 o
  11  -4   7          7.51         25.19         9.72 o
  12  -4   7         99.09         91.73        15.37 o
  13  -4   7        149.76        118.22        15.94 o
 -10  -3   7        124.74        148.38        21.62 o
  -9  -3   7          0.64         15.03         9.97 o
  -8  -3   7        219.98        212.18        17.26 o
  -7  -3   7         21.72         32.83         9.21 o
  -6  -3   7        690.58        676.64        24.14 o
  -5  -3   7         17.75          5.40         7.38 o
  -4  -3   7        132.38        147.10        15.54 o
  -3  -3   7         21.08         34.24         7.25 o
  -2  -3   7       1301.96       1189.96        17.13 o
  -1  -3   7        196.94        193.82         7.21 o
   0  -3   7        292.59        264.16         9.44 o
   1  -3   7        304.75        269.14         6.22 o
   2  -3   7       1402.64       1385.60        17.43 o
   3  -3   7        546.52        566.14        15.59 o
   4  -3   7       4147.68       4124.06        34.96 o
   5  -3   7       1106.34       1013.44        19.40 o
   6  -3   7        106.12        106.23         8.89 o
   7  -3   7        256.42        232.42        13.36 o
   8  -3   7        928.52        982.42        24.67 o
   9  -3   7        745.58        727.91        23.23 o
  10  -3   7         31.06         25.74         9.63 o
  11  -3   7          2.99          2.07        10.20 o
  12  -3   7         63.87         29.34        11.72 o
  13  -3   7         20.80         26.06        12.69 o
 -10  -2   7          5.04         13.60        10.76 o
  -9  -2   7        116.01        131.25        15.37 o
  -8  -2   7         28.41         29.77         9.32 o
  -7  -2   7       1016.38        980.90        29.49 o
  -6  -2   7        299.36        267.88        19.55 o
  -5  -2   7        270.11        271.00        18.50 o
  -4  -2   7        108.49        110.50        13.49 o
  -3  -2   7        654.41        671.88        20.24 o
  -2  -2   7          4.05         15.65         3.99 o
  -1  -2   7       1282.51       1191.52        17.36 o
   0  -2   7          0.95          5.24         4.87 o
   1  -2   7        205.16        257.66         6.65 o
   2  -2   7        354.81        328.49         7.07 o
   3  -2   7       3167.86       2895.45        21.77 o
   4  -2   7          5.87         10.35         4.00 o
   5  -2   7       1005.03       1004.24        15.44 o
   6  -2   7        141.16        132.32         7.80 o
   7  -2   7         66.45         66.16         8.80 o
   8  -2   7        325.76        301.65        15.97 o
   9  -2   7        357.89        384.79        17.70 o
  10  -2   7        100.58        100.52        11.56 o
  11  -2   7         50.53         47.91        11.14 o
  12  -2   7          4.81          0.47        10.88 o
  13  -2   7          2.84          0.10        11.67 o
 -11  -1   7         36.90         51.15        13.79 o
 -10  -1   7         17.31         30.94        38.08 o
  -9  -1   7          0.96          0.09        40.49 o
  -8  -1   7        618.88        551.61        24.24 o
  -7  -1   7        945.53        913.46        28.27 o
  -6  -1   7        838.51        948.24        27.43 o
  -5  -1   7         16.67         13.26         7.43 o
  -4  -1   7        482.04        515.31        23.75 o
  -3  -1   7        220.94        211.92        16.34 o
  -2  -1   7       2370.01       2268.11        24.75 o
  -1  -1   7        266.73        274.99         9.64 o
   0  -1   7        142.07        145.19         5.20 o
   1  -1   7         79.24         69.35         4.61 o
   2  -1   7         97.86         76.73         6.40 o
   3  -1   7          1.20          4.27         3.94 o
   4  -1   7       4945.71       5167.07        37.59 o
   5  -1   7       3459.04       3382.23        37.19 o
   6  -1   7         52.59         49.96         3.87 o
   7  -1   7         33.09         35.46         3.44 o
   8  -1   7        168.65        176.30        11.70 o
   9  -1   7        554.77        556.31        19.22 o
  10  -1   7        203.57        242.39        13.66 o
  11  -1   7          7.13          9.49         9.77 o
  12  -1   7         74.01         90.89        14.61 o
  13  -1   7          5.56          0.12        11.44 o
 -11   0   7          8.07          0.27        14.03 o
 -10   0   7         18.32         12.70        12.46 o
  -9   0   7        151.05        129.84        14.07 o
  -8   0   7          2.12          0.27         8.39 o
  -7   0   7        851.71        835.54        31.05 o
  -6   0   7          5.17         14.02         8.78 o
  -5   0   7       2653.78       2671.86        41.58 o
  -4   0   7        112.20        120.38        10.01 o
  -3   0   7        560.61        534.80        15.43 o
  -2   0   7          8.13         27.43         3.63 o
  -1   0   7       7077.06       6654.23       143.44 o
   0   0   7       2218.45       2300.19        45.47 o
   1   0   7        247.76        235.01        11.38 o
   2   0   7        597.44        772.55        10.02 o
   3   0   7        278.26        261.10         9.79 o
   4   0   7       5176.40       4822.82        32.82 o
   5   0   7       5592.05       5421.59        34.01 o
   6   0   7         98.67         89.49         6.09 o
   7   0   7        724.25        718.86        14.91 o
   8   0   7          1.19          0.84         5.12 o
   9   0   7        463.53        511.03        18.72 o
  10   0   7        185.09        206.78        13.44 o
  11   0   7        105.07        113.70        12.92 o
  12   0   7          1.38          0.01        10.95 o
  13   0   7         62.20         42.57        15.84 o
 -11   1   7          0.36          0.22        12.61 o
 -10   1   7          6.73         11.20        11.95 o
  -9   1   7        101.64        104.28        13.66 o
  -8   1   7        131.96        111.35        12.44 o
  -7   1   7         71.67         63.99        11.09 o
  -6   1   7       1164.26       1184.87        44.55 o
  -5   1   7        249.43        234.38        13.28 o
  -4   1   7       2407.24       2306.84        35.93 o
  -3   1   7        822.17        851.96        19.37 o
  -2   1   7       5653.90       5869.91        39.29 o
  -1   1   7         56.80         59.70         3.39 o
   0   1   7        113.83         72.00         4.08 o
   1   1   7       2403.30       2383.89        32.20 o
   2   1   7        202.68        244.32        12.78 o
   3   1   7          8.07          5.34         5.34 o
   4   1   7       2206.99       2374.22        35.12 o
   5   1   7        707.47        597.22        12.11 o
   6   1   7       1154.26       1172.90        19.48 o
   7   1   7         23.95         37.29         6.50 o
   8   1   7        318.13        303.46        12.39 o
   9   1   7         58.70         55.49         6.71 o
  10   1   7        157.11        164.15        12.89 o
  11   1   7         99.63        122.50        13.29 o
  12   1   7        130.69        139.53        14.76 o
  13   1   7         35.05         29.35        12.56 o
 -11   2   7          0.73          9.45        14.44 o
 -10   2   7          2.85          6.92         9.43 o
  -9   2   7         24.60         38.75         9.47 o
  -8   2   7        169.50        167.22        14.35 o
  -7   2   7         37.74         36.68         8.73 o
  -6   2   7         38.09         43.10         8.56 o
  -5   2   7       3193.81       3122.48        47.61 o
  -4   2   7        300.37        312.17        14.39 o
  -3   2   7       3628.53       3207.57        60.09 o
  -2   2   7        298.21        347.63        11.05 o
  -1   2   7       5041.03       5096.64        34.53 o
   0   2   7        298.04        259.91         9.34 o
   1   2   7       1435.89       1329.88        25.34 o
   2   2   7       1278.42       1333.71        20.64 o
   3   2   7       2923.91       2696.98        31.83 o
   4   2   7        724.98        876.12        16.65 o
   5   2   7         24.62         20.63         4.24 o
   6   2   7       1462.54       1405.38        24.69 o
   7   2   7        122.58         93.21        11.79 o
   8   2   7         27.59         33.75         7.52 o
   9   2   7        948.01        911.51        24.88 o
  10   2   7        185.09        199.01        11.42 o
  11   2   7          5.62          4.18        10.68 o
  12   2   7        176.18        199.12        16.60 o
  13   2   7        167.38        188.02        20.43 o
 -11   3   7          1.40          6.93        13.14 o
 -10   3   7         40.78         35.61        11.05 o
  -9   3   7         44.56         56.43        11.38 o
  -8   3   7         14.78         17.40         9.91 o
  -7   3   7         48.02         27.88        10.15 o
  -6   3   7        357.76        346.22        20.59 o
  -5   3   7        348.12        349.05        18.60 o
  -4   3   7       3379.69       3398.03        35.04 o
  -2   3   7       9758.20       9287.66       125.30 o
  -1   3   7         84.72         93.26         5.92 o
   0   3   7        305.14        225.24         8.35 o
   1   3   7        419.69        474.15        12.71 o
   2   3   7       7445.54       7130.06        67.71 o
   3   3   7        595.18        603.92        14.76 o
   4   3   7       2556.64       2625.61        29.21 o
   5   3   7         42.86         53.56         5.10 o
   6   3   7         16.92         17.36         5.79 o
   7   3   7        309.39        307.87        14.09 o
   8   3   7        793.19        763.17        22.93 o
   9   3   7        156.44        144.11        11.83 o
  10   3   7        231.63        216.88        13.61 o
  11   3   7         32.03         42.56         8.47 o
  12   3   7         71.51         66.35        11.69 o
  13   3   7         37.42         51.72        12.93 o
 -11   4   7        105.83        133.09        19.86 o
 -10   4   7         28.98         29.77        13.65 o
  -9   4   7          9.96          5.15        11.93 o
  -8   4   7        108.40        125.98        15.38 o
  -7   4   7         12.77         13.93         9.44 o
  -6   4   7        542.55        554.90        18.25 o
  -5   4   7          1.36          0.33         5.09 o
  -4   4   7        627.22        548.27        14.30 o
  -3   4   7       1138.05       1225.64        46.52 o
  -2   4   7        966.55       1031.40        19.76 o
  -1   4   7        547.19        403.41        11.48 o
   0   4   7        198.19        258.56        11.15 o
   1   4   7       1645.50       1708.26        34.84 o
   2   4   7        375.49        333.40        23.72 o
   3   4   7       5698.97       5427.22        63.93 o
   4   4   7       4376.92       4419.69        34.90 o
   5   4   7         87.82         75.04         5.92 o
   6   4   7        114.17        114.81         8.96 o
   7   4   7         76.65         80.90         8.70 o
   8   4   7         94.69        105.89        11.39 o
   9   4   7        742.48        701.49        23.80 o
  10   4   7        225.67        201.04        19.13 o
  11   4   7         85.42         76.32        11.08 o
  12   4   7         37.98         37.19        11.90 o
  13   4   7         50.39         51.85        11.70 o
 -11   5   7         25.54         34.67        14.26 o
 -10   5   7         38.31         49.52        19.65 o
  -9   5   7         72.07         69.18        14.68 o
  -8   5   7         63.07         56.94        22.40 o
  -7   5   7         33.63         25.03        13.27 o
  -6   5   7        244.33        260.11        13.87 o
  -5   5   7        199.81        176.51        12.06 o
  -4   5   7        211.81        254.60         9.46 o
  -3   5   7        108.30         79.96         5.88 o
  -2   5   7       3448.50       3413.25        47.61 o
  -1   5   7        553.21        631.54        20.11 o
   0   5   7       6187.60       5947.41        42.30 o
   1   5   7          0.49          7.77        14.83 o
   2   5   7       2479.91       2397.58        69.19 o
   3   5   7       2550.81       2584.27        74.02 o
   4   5   7       7114.26       7149.49        49.97 o
   5   5   7          2.88          0.43         6.10 o
   6   5   7         47.40         48.39         9.24 o
   7   5   7         13.48         12.21         9.02 o
   8   5   7         96.67        101.03        11.56 o
   9   5   7         49.78         55.72        10.01 o
  10   5   7        207.37        202.40        17.29 o
  11   5   7         49.47         61.78        10.13 o
  12   5   7         14.17         24.93        10.83 o
  13   5   7         43.74         53.35        12.29 o
 -11   6   7        154.65        134.81        22.46 o
 -10   6   7         31.06         45.47        14.91 o
  -9   6   7         93.35         99.86        15.67 o
  -8   6   7        113.91        121.95        17.59 o
  -7   6   7        151.43        158.85        18.51 o
  -6   6   7          6.11          3.56         6.23 o
  -5   6   7         26.98         36.78        11.32 o
  -4   6   7        272.54        298.78        12.12 o
  -3   6   7        304.58        381.46        13.39 o
  -2   6   7       1460.75       1410.17        21.37 o
  -1   6   7       3662.44       3519.41        46.69 o
   0   6   7       1149.25       1158.91        24.29 o
   1   6   7       3795.33       3903.43        74.11 o
   2   6   7        650.26        630.17        42.65 o
   3   6   7       6401.81       6525.03        58.79 o
   4   6   7         28.34         27.91         6.02 o
   5   6   7          5.14          5.62         4.09 o
   6   6   7        237.22        249.05        13.74 o
   7   6   7        289.18        287.79        15.88 o
   8   6   7        178.71        184.21        13.73 o
   9   6   7         39.25         17.14        11.27 o
  10   6   7        706.31        751.65        31.22 o
  11   6   7         55.40         42.89        17.30 o
  12   6   7         26.22         24.12        10.81 o
 -10   7   7        121.94        100.22        27.68 o
  -9   7   7         48.23         33.66        10.55 o
  -8   7   7        154.17        141.38        13.90 o
  -7   7   7        120.25        131.81        20.52 o
  -6   7   7        437.85        438.10        19.90 o
  -5   7   7          5.72          9.06         6.12 o
  -4   7   7         33.03         50.22         6.66 o
  -3   7   7          7.20         10.94         6.88 o
  -2   7   7         57.88         70.35         9.12 o
  -1   7   7         78.50         89.23         8.21 o
   0   7   7       3022.55       3061.13        48.91 o
   1   7   7        603.90        557.22        40.27 o
   2   7   7       2238.19       2246.26        62.20 o
   3   7   7         15.32         18.80         8.21 o
   4   7   7        911.00        798.83        21.47 o
   5   7   7        756.77        712.70        21.27 o
   6   7   7        304.43        308.96        12.87 o
   7   7   7         13.19         33.65         7.85 o
   8   7   7        429.79        450.74        23.68 o
   9   7   7        919.49        909.91        33.15 o
  10   7   7        246.32        239.88        20.64 o
  11   7   7         74.31         89.19        15.04 o
  12   7   7          0.09         25.17        10.65 o
 -10   8   7          4.52          0.16        18.55 o
  -9   8   7        235.59        208.64        34.47 o
  -8   8   7         89.97        112.70        16.83 o
  -7   8   7        582.50        626.27        32.81 o
  -6   8   7         22.76         29.90         8.51 o
  -5   8   7        173.53        187.63        11.78 o
  -4   8   7          0.18          7.20         7.37 o
  -3   8   7        218.12        208.23        10.32 o
  -2   8   7        501.58        501.81        15.39 o
  -1   8   7        655.75        661.36        24.29 o
   0   8   7        872.88        742.78        24.07 o
   1   8   7        813.56        866.00        52.17 o
   2   8   7          6.69          2.50        16.51 o
   3   8   7       3226.37       3334.97        37.69 o
   4   8   7        310.17        316.92        10.55 o
   5   8   7        334.61        336.52        16.03 o
   6   8   7        172.66        174.76        13.00 o
   7   8   7        782.82        845.83        26.21 o
   8   8   7         70.83         79.56        12.13 o
   9   8   7         29.70         21.76        10.66 o
  10   8   7          1.94         15.32        11.25 o
  11   8   7         78.51         72.51        14.80 o
  12   8   7          0.16          0.16        10.32 o
 -10   9   7        242.88        261.15        29.85 o
  -9   9   7          4.79         15.40        14.40 o
  -8   9   7        116.22        109.91        18.64 o
  -7   9   7        127.76        146.10        18.77 o
  -6   9   7        398.09        393.52        16.55 o
  -5   9   7         22.12         18.98         7.26 o
  -4   9   7        170.86        155.83        13.81 o
  -3   9   7         10.72          2.74         6.75 o
  -2   9   7        194.63        201.06        12.83 o
  -1   9   7        558.07        606.94        40.55 o
   0   9   7        105.72        103.54         9.71 o
   1   9   7        282.17        250.51        25.31 o
   2   9   7        263.81        266.02        15.34 o
   3   9   7          0.39          2.22         8.25 o
   4   9   7       1137.94       1092.45        33.16 o
   5   9   7        141.71        137.52        11.49 o
   6   9   7        344.26        369.00        21.83 o
   7   9   7        228.77        241.10        15.52 o
   8   9   7        594.56        601.50        28.71 o
   9   9   7        211.03        219.50        19.05 o
  10   9   7         18.56         15.23        11.17 o
  11   9   7         27.40         44.48        13.18 o
  -9  10   7          3.05          0.86        19.05 o
  -8  10   7         14.54          0.89        12.09 o
  -7  10   7        295.50        316.18        27.49 o
  -6  10   7          8.04          6.89         6.86 o
  -5  10   7         73.84         82.71        11.01 o
  -4  10   7          0.97          1.06         8.26 o
  -3  10   7        659.32        644.53        25.00 o
  -2  10   7        651.52        638.91        24.10 o
  -1  10   7        135.89        111.81        15.19 o
   0  10   7        269.66        288.12        24.87 o
   1  10   7         15.40         41.83        18.62 o
   2  10   7        139.66        131.07        12.92 o
   3  10   7        479.48        476.94        22.99 o
   4  10   7         98.66        107.19        15.08 o
   5  10   7        218.81        239.64        15.30 o
   6  10   7         13.24          7.55         8.24 o
   7  10   7        377.66        405.92        20.46 o
   8  10   7        159.22        194.53        18.15 o
   9  10   7         28.63         66.55        16.90 o
  10  10   7         70.85         52.16        13.37 o
  -9  11   7         10.94          0.88        17.45 o
  -8  11   7         32.81         34.28        14.34 o
  -7  11   7         24.53         33.41        15.85 o
  -6  11   7        235.40        293.46        19.74 o
  -5  11   7          2.25         29.36         8.10 o
  -4  11   7        625.90        562.84        23.85 o
  -3  11   7        105.25         98.81        11.21 o
  -2  11   7        218.93        218.05        16.14 o
  -1  11   7        188.96        213.27        37.86 o
   0  11   7          4.09          1.98        19.17 o
   1  11   7          6.67          1.70        18.33 o
   2  11   7         10.34          1.17         8.19 o
   3  11   7         11.34          7.79        11.25 o
   4  11   7        427.30        457.61        22.46 o
   5  11   7         32.58         47.37        19.52 o
   6  11   7        475.12        489.04        33.50 o
   7  11   7          0.56          0.84        13.25 o
   8  11   7        337.60        349.58        23.02 o
   9  11   7         98.33         88.60        16.31 o
  10  11   7         17.50         18.12        12.95 o
  -8  12   7         20.90         10.22        16.42 o
  -7  12   7        132.09        131.96        24.92 o
  -6  12   7         61.79         66.25        12.71 o
  -5  12   7        355.29        342.81        21.35 o
  -4  12   7         12.03          0.04         8.34 o
  -3  12   7        469.47        419.49        20.98 o
  -2  12   7         89.50         86.36        15.73 o
  -1  12   7         13.13         14.65         8.53 o
   0  12   7        136.34        153.39        28.88 o
   1  12   7         94.77         49.50        21.94 o
   2  12   7        139.23        148.47        15.28 o
   3  12   7         55.54         48.69        13.50 o
   4  12   7         24.68         28.13        13.75 o
   5  12   7        273.97        302.71        38.91 o
   6  12   7          0.55         16.04        20.37 o
   7  12   7        339.01        316.72        33.69 o
   8  12   7         27.10         22.46        13.98 o
   9  12   7         13.45         18.51        16.31 o
  -7  13   7         14.22          9.05        15.20 o
  -6  13   7         52.19         69.05        16.16 o
  -5  13   7          3.76          0.09         9.47 o
  -4  13   7        229.27        243.07        18.06 o
  -3  13   7         33.10         37.88        10.63 o
  -2  13   7        119.20        158.93        14.44 o
  -1  13   7          5.75          4.68        10.16 o
   0  13   7          0.63          0.00        18.01 o
   1  13   7         35.32         25.20        14.00 o
   2  13   7          3.60          0.18        22.29 o
   3  13   7         86.04         98.72        24.46 o
   4  13   7        112.37        101.67        18.56 o
   5  13   7         20.49          0.05        18.07 o
   6  13   7        102.39        140.35        29.40 o
   7  13   7          7.72          0.41        21.22 o
   8  13   7        123.63        139.61        22.56 o
  -6  14   7         27.01         35.86        16.67 o
  -5  14   7        300.91        280.63        21.94 o
  -4  14   7         34.55         15.52         9.94 o
  -3  14   7        284.75        241.31        23.59 o
  -2  14   7         23.44         27.12        13.14 o
  -1  14   7        162.68        165.98        27.78 o
   0  14   7         15.89         13.53        13.16 o
   1  14   7         17.58         26.34        14.81 o
   2  14   7          0.30          0.88        12.58 o
   3  14   7          6.01         17.13        13.51 o
   4  14   7          2.14         12.08        31.98 o
   5  14   7         23.22          4.85        21.26 o
   6  14   7          3.96          0.67        19.85 o
   7  14   7         80.52         95.45        23.42 o
  -5  15   7         18.79         22.17        14.30 o
  -4  15   7          9.47         24.36        14.52 o
  -3  15   7         11.94          0.04        12.46 o
  -2  15   7        159.02        186.46        24.39 o
  -1  15   7          0.14          0.02        11.60 o
   0  15   7          5.70          0.07        11.36 o
   1  15   7         24.06         47.01        16.95 o
   2  15   7        149.67        186.34        22.65 o
   3  15   7         19.70          0.58        17.95 o
   4  15   7          0.00          0.01        20.42 o
   5  15   7          0.43         11.47        21.20 o
  -3  16   7         11.19         46.40        26.20 o
  -2  16   7         17.71          3.90        10.77 o
  -1  16   7        149.57        181.12        20.31 o
   0  16   7         55.03         70.77        15.62 o
   1  16   7        357.17        436.41        35.81 o
   2  16   7          0.07         11.11        16.03 o
   3  16   7         10.44          0.79        15.91 o
   1 -13   8         39.04         43.53        22.10 o
   2 -13   8         16.96          0.55        21.85 o
   3 -13   8         16.76          2.69        18.08 o
  -2 -12   8          0.58          0.10        11.75 o
  -1 -12   8          0.15          0.04        18.83 o
   0 -12   8         36.19         15.20        20.32 o
   1 -12   8         84.84         28.99        18.58 o
   2 -12   8        137.82        146.09        28.59 o
   3 -12   8          0.85          9.93        22.53 o
   4 -12   8         80.35         85.24        13.79 o
   5 -12   8         32.18         43.62        13.85 o
   6 -12   8          3.01         16.58        16.48 o
  -4 -11   8          9.56          3.50        16.48 o
  -3 -11   8          4.00         16.98        10.28 o
  -2 -11   8          1.05          7.37         9.85 o
  -1 -11   8          0.17          0.01        10.32 o
   0 -11   8          2.47          0.01        16.26 o
   1 -11   8        140.22        161.49        27.24 o
   2 -11   8         14.01         38.28        18.41 o
   3 -11   8         78.24         60.57        15.93 o
   4 -11   8          1.99         19.73        13.06 o
   5 -11   8         64.35         69.85        12.12 o
   6 -11   8        106.72        119.13        15.02 o
   7 -11   8        162.63        159.67        18.87 o
   8 -11   8          0.19          4.74        11.78 o
  -5 -10   8          0.52          1.01        18.36 o
  -4 -10   8         10.58          2.45        10.39 o
  -3 -10   8          0.25          4.02         9.52 o
  -2 -10   8          0.50          3.40         8.78 o
  -1 -10   8         37.80         33.58        10.47 o
   0 -10   8          7.40         14.92         8.77 o
   1 -10   8          9.84          9.34        20.66 o
   2 -10   8          0.51          1.22        14.11 o
   3 -10   8          0.51          0.00         9.83 o
   4 -10   8        109.74        119.77        15.40 o
   5 -10   8          8.63          1.63        13.11 o
   6 -10   8        294.42        325.15        20.32 o
   7 -10   8          1.98          5.11        10.28 o
   8 -10   8          7.38          6.44        11.20 o
   9 -10   8         59.79         45.52        18.41 o
  -6  -9   8         11.90          0.03        20.34 o
  -5  -9   8        260.42        210.94        34.04 o
  -4  -9   8          0.14          1.53         7.91 o
  -3  -9   8          3.33         25.18         7.97 o
  -2  -9   8          0.71          1.62         8.45 o
  -1  -9   8         23.07         33.27         9.54 o
   0  -9   8         53.63         54.54        11.61 o
   1  -9   8         19.45         18.58         8.96 o
   2  -9   8          5.40          4.05        12.26 o
   3  -9   8         84.91         85.58        11.20 o
   4  -9   8          0.55          0.66         8.29 o
   5  -9   8        498.23        533.90        22.41 o
   6  -9   8         69.76         65.46        11.04 o
   7  -9   8          1.44          4.49        16.06 o
   8  -9   8         21.45         18.07         9.48 o
   9  -9   8          8.97          0.32        12.51 o
  10  -9   8         95.92         75.11        18.66 o
  -7  -8   8          7.43         14.46        19.13 o
  -6  -8   8        164.80        160.92        30.88 o
  -5  -8   8          3.24         14.20        17.29 o
  -4  -8   8        310.18        297.81        19.07 o
  -3  -8   8         53.26         87.61        10.35 o
  -2  -8   8         94.67         81.05        10.02 o
  -1  -8   8         36.60          1.03        10.73 o
   0  -8   8          0.17          1.13         7.51 o
   1  -8   8         11.14         14.02         7.70 o
   2  -8   8         73.38         68.80         9.09 o
   3  -8   8         30.96         30.29         6.91 o
   4  -8   8        418.50        398.75        16.74 o
   5  -8   8        105.70        132.30        10.92 o
   6  -8   8        438.43        460.02        20.77 o
   7  -8   8         31.59         42.63         9.87 o
   8  -8   8         90.98         77.54        14.24 o
   9  -8   8         62.62         47.96        19.46 o
  10  -8   8          0.88          5.32        11.86 o
  11  -8   8         42.38         62.97        18.81 o
  -8  -7   8          4.91          0.06        18.77 o
  -7  -7   8          1.08          2.48        17.55 o
  -6  -7   8          6.15         12.16        22.07 o
  -5  -7   8        447.84        485.18        27.93 o
  -4  -7   8          3.07          1.30        12.73 o
  -3  -7   8        169.80        136.92        14.12 o
  -2  -7   8          0.10          9.97        15.28 o
  -1  -7   8        500.92        482.87        19.94 o
   0  -7   8         22.05         12.30         7.19 o
   1  -7   8          0.93          0.08         7.33 o
   2  -7   8         76.94         77.41         6.65 o
   3  -7   8          0.03          8.39        11.46 o
   4  -7   8         82.53         91.93         8.67 o
   5  -7   8        563.08        577.86        22.70 o
   6  -7   8        650.76        664.52        22.16 o
   7  -7   8         97.20         95.06        11.62 o
   8  -7   8          6.76          3.95        10.05 o
   9  -7   8        184.09        207.41        18.89 o
  10  -7   8         99.18         85.94        13.06 o
  11  -7   8          0.24          1.59        12.68 o
  -8  -6   8          8.55         10.07        19.61 o
  -7  -6   8        129.16        117.95        26.62 o
  -6  -6   8        159.95        184.98        31.02 o
  -5  -6   8         75.96         58.00        12.84 o
  -4  -6   8        807.62        845.04        34.08 o
  -3  -6   8          0.85         15.85         7.65 o
  -2  -6   8        587.25        624.13        22.60 o
  -1  -6   8          1.37          9.02         7.05 o
   0  -6   8        294.40        288.58        15.27 o
   1  -6   8        189.47        184.13        12.69 o
   2  -6   8        213.28        196.75         9.85 o
   3  -6   8        151.76        160.99         7.22 o
   4  -6   8         85.18         81.72         8.66 o
   5  -6   8        657.01        649.08        17.19 o
   6  -6   8         12.66         12.69         6.13 o
   7  -6   8         66.48         86.14         9.64 o
   8  -6   8        300.22        312.44        16.65 o
   9  -6   8          9.42         17.16         8.50 o
  10  -6   8         52.02         52.26        18.84 o
  11  -6   8         15.86          3.60        11.32 o
  12  -6   8          9.28          0.64        11.36 o
  -9  -5   8         16.52         20.28        14.00 o
  -8  -5   8         21.09         22.66        12.80 o
  -7  -5   8         11.83          3.41        11.04 o
  -6  -5   8          7.92          8.98         9.27 o
  -5  -5   8        401.49        423.52        20.26 o
  -4  -5   8         12.59         10.31         6.74 o
  -3  -5   8        480.84        461.04        17.92 o
  -2  -5   8          5.13         22.40         5.53 o
  -1  -5   8       3228.36       2994.18        37.14 o
   0  -5   8         99.34        103.09         6.76 o
   1  -5   8          5.04          0.86         3.40 o
   2  -5   8         92.31         77.14         6.11 o
   3  -5   8        296.81        320.66         8.91 o
   4  -5   8          4.47          7.25         7.10 o
   5  -5   8          3.63         13.85         6.43 o
   6  -5   8        181.44        164.18         9.08 o
   7  -5   8        100.51         87.75         8.60 o
   8  -5   8         78.42         70.45        10.26 o
   9  -5   8        375.00        397.71        19.20 o
  10  -5   8         32.57         33.20        12.25 o
  11  -5   8         78.65         82.96        12.86 o
  12  -5   8          0.64          6.96        11.73 o
  -9  -4   8          1.42         11.60        14.46 o
  -8  -4   8         17.98          2.80        12.94 o
  -7  -4   8         30.66         20.86        11.57 o
  -6  -4   8          9.32         17.66         8.44 o
  -5  -4   8         35.58         31.71         7.74 o
  -4  -4   8       1011.69       1066.70        23.24 o
  -3  -4   8          2.17         11.96         4.32 o
  -2  -4   8       2944.84       2928.99        34.35 o
  -1  -4   8         33.06         53.53         7.54 o
   0  -4   8       5947.11       5893.58        43.96 o
   1  -4   8          0.16          1.74         3.52 o
   2  -4   8         37.48         42.04         5.15 o
   3  -4   8        216.57        215.07         6.10 o
   4  -4   8         14.76         21.43         2.70 o
   5  -4   8         47.16         50.79         6.16 o
   6  -4   8        398.85        401.15        13.54 o
   7  -4   8        164.91        172.66         9.66 o
   8  -4   8        320.05        311.72        15.83 o
   9  -4   8          8.17          0.51        11.19 o
  10  -4   8        467.97        501.59        20.83 o
  11  -4   8         16.48          9.55         8.49 o
  12  -4   8          6.23         11.13        10.84 o
 -10  -3   8          9.04         29.39        15.55 o
  -9  -3   8          0.17          0.32        13.41 o
  -8  -3   8         97.56         92.09        17.51 o
  -7  -3   8         16.94         12.96        11.16 o
  -6  -3   8         31.58         37.40         9.89 o
  -5  -3   8        351.93        341.97        19.09 o
  -4  -3   8          7.38         11.57         8.98 o
  -3  -3   8        763.58        815.50        17.14 o
  -2  -3   8        115.98         86.57         5.26 o
  -1  -3   8       7395.19       7585.37        48.62 o
   0  -3   8        630.64        630.56        32.42 o
   1  -3   8        997.93        932.24        12.21 o
   2  -3   8        567.24        566.25        12.42 o
   3  -3   8        754.05        679.19        16.37 o
   4  -3   8         11.32         12.86         4.12 o
   5  -3   8        110.23        119.20         6.55 o
   6  -3   8        117.32        100.11         7.72 o
   7  -3   8          2.36          2.68         6.16 o
   8  -3   8          6.10          3.63         7.25 o
   9  -3   8        496.33        526.06        21.35 o
  10  -3   8        287.56        340.26        18.72 o
  11  -3   8        181.29        211.71        16.15 o
  12  -3   8        177.94        187.77        17.83 o
  13  -3   8        126.60        151.74        18.69 o
 -10  -2   8        181.51        192.33        25.18 o
  -9  -2   8          9.43         12.90        13.07 o
  -8  -2   8          4.39         29.35        11.37 o
  -7  -2   8        116.15        130.57        13.13 o
  -6  -2   8          0.74          1.22         7.45 o
  -5  -2   8         68.73         75.70        14.74 o
  -4  -2   8        398.30        353.49        18.47 o
  -3  -2   8        235.16        236.10        11.21 o
  -2  -2   8         53.45         55.60         5.16 o
  -1  -2   8        725.81        679.17        15.84 o
   0  -2   8       4423.16       4256.17        59.98 o
   1  -2   8         13.77         19.63         5.26 o
   2  -2   8       2196.73       2124.64        20.09 o
   3  -2   8         46.86         38.19         5.11 o
   4  -2   8        482.10        440.30        11.04 o
   5  -2   8        178.58        209.02         9.32 o
   6  -2   8         10.19         24.44         6.10 o
   7  -2   8         24.81         28.61         6.93 o
   8  -2   8         38.75         36.74         7.66 o
   9  -2   8        145.34        124.72        10.74 o
  10  -2   8        321.93        338.57        19.08 o
  11  -2   8        463.79        483.54        23.06 o
  12  -2   8        101.10         92.29        14.47 o
  13  -2   8          2.59          0.11        11.70 o
 -10  -1   8         12.82         30.71        22.68 o
  -9  -1   8        220.82        192.53        21.93 o
  -8  -1   8        117.58        136.94        14.06 o
  -7  -1   8        120.55         91.80        11.30 o
  -6  -1   8          0.41          1.45         8.15 o
  -5  -1   8         71.76         73.01        12.82 o
  -4  -1   8        162.27        141.24         8.69 o
  -3  -1   8          4.20          3.30         3.55 o
  -2  -1   8        987.47       1137.43        19.43 o
  -1  -1   8       4624.41       4863.27        78.47 o
   0  -1   8        518.68        496.20         9.01 o
   1  -1   8       2868.16       2623.20        67.30 o
   2  -1   8        173.38        185.02         9.63 o
   3  -1   8        430.68        356.86         6.92 o
   4  -1   8       4955.55       5113.04        33.56 o
   5  -1   8       1348.99       1435.66        30.43 o
   6  -1   8         38.53         43.14         4.51 o
   7  -1   8        239.92        227.15        10.82 o
   8  -1   8         16.39         13.88         6.99 o
   9  -1   8         48.94         51.58         8.64 o
  10  -1   8        407.62        419.72        17.02 o
  11  -1   8          0.12          2.02         9.00 o
  12  -1   8        150.16        150.53        22.33 o
  13  -1   8         30.95         27.03        11.81 o
 -10   0   8        329.44        283.35        25.10 o
  -9   0   8         24.58         26.23        12.44 o
  -8   0   8        235.04        312.81        19.20 o
  -7   0   8        117.18        107.59        15.99 o
  -6   0   8        173.87        155.94        11.58 o
  -5   0   8         43.93         44.39         9.27 o
  -4   0   8        182.96        189.69        10.24 o
  -3   0   8        500.45        385.95        36.16 o
  -2   0   8          8.46          4.91         1.38 o
  -1   0   8        179.35        126.13        27.53 o
   0   0   8       2312.23       2153.12        36.66 o
   1   0   8        510.34        419.79        10.54 o
   2   0   8       7378.47       7108.55        38.51 o
   3   0   8       9208.28       8881.75       106.68 o
   4   0   8      23542.45      23536.26        76.93 o
   5   0   8        139.06        166.54         8.38 o
   6   0   8        107.20        114.39         5.14 o
   7   0   8          2.03          1.64         6.96 o
   8   0   8        148.19        142.50         9.29 o
   9   0   8        222.63        224.42        11.86 o
  10   0   8         16.68         14.51         8.03 o
  11   0   8        158.65        180.84        13.60 o
  12   0   8          0.09          3.18        15.69 o
  13   0   8         42.73         35.40        15.63 o
 -11   1   8         33.61         23.67        13.93 o
 -10   1   8         16.85         25.81        14.52 o
  -9   1   8        135.74        137.29        19.42 o
  -8   1   8          2.34         23.39         8.46 o
  -7   1   8        364.39        408.95        22.58 o
  -6   1   8        185.36        190.07        13.13 o
  -5   1   8        228.46        201.72        14.97 o
  -4   1   8        189.05        195.34        13.76 o
  -3   1   8        129.36        134.78         9.90 o
  -2   1   8          5.52          5.57         4.75 o
  -1   1   8        141.99        158.92         7.44 o
   0   1   8        138.89        196.90         5.55 o
   1   1   8       5227.50       5733.66        98.41 o
   2   1   8       3763.44       4031.44        32.58 o
   3   1   8       9876.14       9883.14        65.78 o
   5   1   8        192.50        111.74         5.31 o
   6   1   8          0.65          0.00         4.01 o
   7   1   8        167.34        163.43        10.25 o
   8   1   8        145.54        142.84        10.53 o
   9   1   8        417.17        437.01        16.15 o
  10   1   8         50.59         48.47         9.12 o
  11   1   8         26.38         15.61        10.79 o
  12   1   8        123.69        119.59        13.79 o
  13   1   8          7.06          0.01        10.28 o
 -11   2   8         20.55         26.85        12.96 o
 -10   2   8        119.27        121.32        18.31 o
  -9   2   8          6.62          6.91         7.89 o
  -8   2   8        188.89        194.20        13.23 o
  -7   2   8         91.31        118.37        13.50 o
  -6   2   8       1262.77       1360.96        33.50 o
  -5   2   8          6.35         24.75         7.00 o
  -4   2   8         52.19         84.49        15.81 o
  -3   2   8        400.87        359.47        14.31 o
  -2   2   8        244.22        203.48        10.74 o
  -1   2   8        416.65        394.46        10.34 o
   0   2   8         17.89          5.85         4.15 o
   1   2   8       1535.91       1418.00        32.30 o
   2   2   8          8.45         19.79         7.54 o
   3   2   8       1659.92       1629.14        31.03 o
   4   2   8       2820.10       2698.01        33.93 o
   5   2   8        691.92        725.89        15.35 o
   6   2   8        247.22        197.12         7.88 o
   7   2   8         51.14         49.09         8.56 o
   8   2   8        729.12        779.75        22.87 o
   9   2   8         38.09         54.34         8.47 o
  10   2   8          1.88          0.34         7.65 o
  11   2   8          2.41          0.07         8.28 o
  12   2   8         45.34         39.91        10.55 o
  13   2   8          1.23          2.62         9.67 o
 -11   3   8         68.48         55.13        16.52 o
 -10   3   8        112.12        145.40        16.24 o
  -9   3   8        196.57        199.39        17.14 o
  -8   3   8         25.55         36.01         9.67 o
  -7   3   8        922.83        929.98        29.19 o
  -6   3   8        380.16        437.49        20.97 o
  -5   3   8       1692.69       1695.46        44.68 o
  -4   3   8         52.99         65.73         5.58 o
  -3   3   8        451.76        482.94        17.06 o
  -2   3   8        125.19         88.21         8.60 o
  -1   3   8        889.87        882.32        18.06 o
   0   3   8       4249.40       4713.42        40.03 o
   1   3   8        320.49        320.20        17.20 o
   2   3   8        153.50        107.20        13.22 o
   3   3   8        831.60        866.45        18.62 o
   4   3   8        641.76        569.52        13.86 o
   5   3   8       1589.18       1543.56        33.03 o
   6   3   8        534.85        538.32        13.46 o
   7   3   8        518.15        514.90        17.15 o
   8   3   8        157.00        137.45        12.26 o
   9   3   8        190.69        174.23        14.82 o
  10   3   8        144.83        143.77        12.94 o
  11   3   8          0.89          0.01        10.83 o
  12   3   8         24.76         35.66        11.04 o
  13   3   8          5.23          9.31        11.44 o
 -11   4   8         88.32         83.40        29.83 o
 -10   4   8         14.05          0.04        15.39 o
  -9   4   8          8.00          0.00         9.89 o
  -8   4   8        108.09        125.18        17.15 o
  -7   4   8        245.25        226.50        19.65 o
  -6   4   8       1790.33       1761.07        46.49 o
  -5   4   8        155.03        164.15        15.14 o
  -4   4   8       1547.35       1436.15        30.33 o
  -3   4   8        653.44        628.01        22.06 o
  -2   4   8       1848.62       1789.25        24.81 o
  -1   4   8        244.90        381.47        13.38 o
   0   4   8       3660.06       3705.99        39.21 o
   1   4   8         12.29         22.89         6.11 o
   2   4   8         23.59          8.93         9.48 o
   3   4   8          1.04          0.75         5.02 o
   4   4   8       2192.29       2059.83        29.15 o
   5   4   8       2118.43       2013.90        23.35 o
   6   4   8       1187.95       1151.27        21.61 o
   7   4   8         66.39         71.05         8.83 o
   8   4   8       1227.69       1239.65        42.84 o
   9   4   8        127.06        123.60        12.42 o
  10   4   8         11.16         18.07         8.65 o
  11   4   8         18.12         25.23         8.68 o
  12   4   8         52.07         46.59        11.21 o
  13   4   8          2.30          0.14        10.17 o
 -10   5   8          8.84          5.03        12.86 o
  -9   5   8        146.65        138.73        26.51 o
  -8   5   8          3.03         11.03        10.62 o
  -7   5   8        517.02        572.94        39.24 o
  -6   5   8         60.23         67.30        13.12 o
  -5   5   8        730.55        791.73        24.86 o
  -4   5   8        403.08        414.12        14.05 o
  -3   5   8       1552.56       1474.43        21.62 o
  -2   5   8        110.47        104.90         7.43 o
  -1   5   8         45.03         23.16         6.47 o
   0   5   8        286.08        285.86        11.47 o
   1   5   8          0.07         17.80         7.91 o
   2   5   8          9.67          3.89         8.07 o
   3   5   8        145.48        172.12        11.76 o
   4   5   8          5.36          5.60         5.34 o
   5   5   8       1853.83       1901.73        31.22 o
   6   5   8        685.60        713.60        19.89 o
   7   5   8       1608.99       1613.14        31.29 o
   8   5   8        446.48        460.53        18.20 o
   9   5   8       1002.67       1040.13        29.74 o
  10   5   8        217.81        232.83        21.98 o
  11   5   8         57.19         67.90        12.74 o
  12   5   8         45.72         40.35        11.02 o
  13   5   8         10.93         19.32        13.22 o
 -10   6   8         34.90         32.38        17.99 o
  -9   6   8          0.46          0.55        11.18 o
  -8   6   8        117.69        116.70        19.39 o
  -7   6   8         55.85         50.27        11.64 o
  -6   6   8        951.84        952.07        28.54 o
  -5   6   8        653.73        625.08        27.89 o
  -4   6   8       1577.65       1544.49        29.39 o
  -3   6   8        607.87        636.60        17.11 o
  -2   6   8       1984.16       1887.28        25.63 o
  -1   6   8        761.18        792.35        20.32 o
   0   6   8         79.82         52.04         7.41 o
   1   6   8        228.11        252.78        20.14 o
   2   6   8        259.65        294.47        22.24 o
   3   6   8       1221.20       1312.50        45.78 o
   4   6   8         16.53         25.34         5.30 o
   5   6   8        815.50        786.55        14.89 o
   6   6   8        673.41        736.54        21.68 o
   7   6   8        914.67        879.21        24.54 o
   8   6   8       1547.06       1645.60        30.68 o
   9   6   8        129.31        138.50        12.75 o
  10   6   8         50.41         26.87        11.45 o
  11   6   8          4.58          0.28        11.44 o
  12   6   8          5.20          5.73         9.44 o
 -10   7   8          8.96         11.60        14.78 o
  -9   7   8        121.06        121.13        15.66 o
  -8   7   8          9.86         15.20         8.89 o
  -7   7   8        332.56        279.52        24.04 o
  -6   7   8          6.72         20.90        10.71 o
  -5   7   8        282.62        257.81        11.31 o
  -4   7   8        284.24        294.18        13.50 o
  -3   7   8        843.61        855.40        21.39 o
  -2   7   8         42.69         78.32         9.05 o
  -1   7   8        448.46        389.84        15.03 o
   0   7   8        151.20        213.19        14.60 o
   1   7   8        457.55        418.84        34.60 o
   2   7   8         13.88          6.14        14.88 o
   3   7   8          5.86          4.70         8.69 o
   4   7   8        226.99        205.72         9.20 o
   5   7   8        305.63        281.44         9.99 o
   6   7   8        246.37        246.18        16.56 o
   7   7   8         22.30         22.51        11.98 o
   8   7   8         81.40         78.49         9.58 o
   9   7   8          2.08          0.12        14.39 o
  10   7   8        152.63        145.67        16.70 o
  11   7   8          3.20          0.28        17.35 o
  12   7   8          5.13         13.65        10.90 o
 -10   8   8         10.39         21.37        20.03 o
  -9   8   8          3.40          1.04        25.21 o
  -8   8   8         33.74         50.82        16.04 o
  -7   8   8          5.81          2.40        11.12 o
  -6   8   8         54.25         43.18        14.82 o
  -5   8   8        382.49        342.84        13.55 o
  -4   8   8        934.25        963.59        22.79 o
  -3   8   8         10.47         13.46         7.29 o
  -2   8   8       2025.79       2048.30        33.54 o
  -1   8   8        101.20        153.57        12.25 o
   0   8   8       2176.09       2063.87        36.13 o
   1   8   8         49.45         62.80        21.25 o
   2   8   8        590.20        522.16        40.95 o
   3   8   8         96.00        128.76        10.93 o
   4   8   8         50.28         59.31         8.94 o
   5   8   8         57.32         68.34         7.24 o
   6   8   8         39.89         25.59         7.92 o
   7   8   8          4.37          0.97         7.70 o
   8   8   8         56.20         61.96        10.39 o
   9   8   8        250.85        276.25        20.62 o
  10   8   8        304.22        353.34        29.63 o
  11   8   8         44.70         55.98        13.20 o
  12   8   8         47.47         51.21        19.00 o
  -9   9   8         21.02         45.40        17.37 o
  -8   9   8         48.37         62.09        15.00 o
  -7   9   8         10.23         10.20        11.46 o
  -6   9   8        319.67        333.35        25.21 o
  -5   9   8         70.27         87.15        11.21 o
  -4   9   8        121.71        112.34        11.30 o
  -3   9   8        782.49        773.94        21.02 o
  -2   9   8         92.31        109.32        10.65 o
  -1   9   8       1799.51       1861.34        47.35 o
   0   9   8        301.85        333.21        16.77 o
   1   9   8        108.69        109.00        22.15 o
   2   9   8        166.60        173.76        29.40 o
   3   9   8        216.21        226.98        12.91 o
   4   9   8         83.64         91.13        16.73 o
   5   9   8        150.46        142.12        14.30 o
   6   9   8        105.19        111.52        12.60 o
   7   9   8         57.89         64.19        10.46 o
   8   9   8         16.57         16.46         7.98 o
   9   9   8        244.97        258.27        20.48 o
  10   9   8        168.81        182.86        18.84 o
  11   9   8         47.87         47.25        13.26 o
  -9  10   8         55.87         50.61        15.18 o
  -8  10   8         22.27          0.77        12.89 o
  -7  10   8        171.08        170.34        22.05 o
  -6  10   8        118.79        125.96        19.15 o
  -5  10   8         77.60         87.18        11.09 o
  -4  10   8        366.38        377.42        18.47 o
  -3  10   8         79.09         76.03         8.69 o
  -2  10   8        138.18        158.36        12.61 o
  -1  10   8        174.93        196.06        18.71 o
   0  10   8         83.57         75.04        14.20 o
   1  10   8       1455.88       1269.51        64.43 o
   2  10   8       1356.24       1325.71        61.65 o
   3  10   8         30.74         45.08        12.61 o
   4  10   8        210.38        202.69        18.74 o
   5  10   8          9.67          8.57        18.79 o
   6  10   8         63.11         43.12        14.71 o
   7  10   8          4.21          4.76         7.37 o
   8  10   8         57.02         58.89        12.44 o
   9  10   8         62.76         79.97        13.41 o
  10  10   8        118.16        100.29        16.25 o
  11  10   8         29.64         62.80        14.97 o
  -8  11   8         82.67        119.60        20.27 o
  -7  11   8        322.42        327.95        32.12 o
  -6  11   8        304.92        308.41        20.39 o
  -5  11   8        306.43        313.15        16.72 o
  -4  11   8         20.69         27.50         9.50 o
  -3  11   8        415.82        396.72        21.16 o
  -2  11   8         53.44         53.42        10.77 o
  -1  11   8        674.90        687.24        31.43 o
   0  11   8       1504.63       1382.42        67.23 o
   1  11   8       3137.49       3245.91       103.08 o
   2  11   8        339.21        339.10        22.67 o
   3  11   8        972.39       1016.31        31.36 o
   4  11   8         27.67         46.52        10.71 o
   5  11   8         18.96         25.68        17.72 o
   6  11   8        114.19         86.54        11.18 o
   7  11   8         12.05         10.31        13.64 o
   8  11   8         33.32         20.29        11.26 o
   9  11   8         59.20         58.11        12.47 o
  10  11   8         85.39         90.88        15.32 o
  -8  12   8        104.88         61.65        17.14 o
  -7  12   8          0.86         15.84        12.49 o
  -6  12   8         26.10         33.62        13.04 o
  -5  12   8          0.60         20.01        17.18 o
  -4  12   8        164.42        165.46        14.84 o
  -3  12   8         25.41          9.11         8.57 o
  -2  12   8        348.32        344.12        20.05 o
  -1  12   8         79.27         81.48        11.97 o
   0  12   8       1116.36       1225.17        68.41 o
   1  12   8         10.31         10.02        19.77 o
   2  12   8        918.20        890.27        42.13 o
   3  12   8          0.99          4.63         8.35 o
   4  12   8        668.24        725.28        38.14 o
   5  12   8        284.95        245.18        34.40 o
   6  12   8        125.56        171.19        33.12 o
   7  12   8          0.50          0.44        16.02 o
   8  12   8          7.67          2.03        36.05 o
   9  12   8          9.05          5.84        15.02 o
  -7  13   8        177.58        175.52        22.52 o
  -6  13   8         46.76         30.33        15.12 o
  -5  13   8          2.22          0.21         9.99 o
  -4  13   8          0.48         11.59         8.99 o
  -3  13   8          4.10          0.03         8.62 o
  -2  13   8         68.18         65.32        11.42 o
  -1  13   8        238.15        256.97        19.94 o
   0  13   8        113.17        100.65        25.81 o
   1  13   8        582.84        596.04        52.25 o
   2  13   8          0.65          3.54        17.75 o
   3  13   8        469.18        467.49        32.63 o
   4  13   8         76.48         61.33        17.30 o
   5  13   8         99.69         60.09        23.41 o
   6  13   8          2.53          0.01        19.32 o
   7  13   8         22.77          0.25        19.69 o
   8  13   8         12.63          5.58        29.54 o
  -6  14   8         20.87          0.58        14.14 o
  -5  14   8          2.87          1.05        14.43 o
  -4  14   8          4.27          4.73        10.09 o
  -3  14   8          4.82          0.54        10.28 o
  -2  14   8         24.66          2.88        11.90 o
  -1  14   8          7.05          0.51        11.51 o
   0  14   8        192.38        158.31        32.89 o
   1  14   8         12.55         24.05        27.90 o
   2  14   8         24.12         22.77        29.56 o
   3  14   8         13.66         27.84        15.58 o
   4  14   8        150.61        189.26        25.93 o
   5  14   8         90.49         59.87        25.86 o
   6  14   8        141.08        155.51        33.99 o
   7  14   8          3.38         34.23        30.21 o
  -4  15   8          0.88         12.01        13.88 o
  -3  15   8         34.33          4.78        12.69 o
  -2  15   8          4.01          2.80        11.10 o
  -1  15   8          0.99          0.24        16.37 o
   0  15   8          1.75          0.13        16.67 o
   1  15   8         20.12         23.91        17.38 o
   2  15   8          3.24          0.12        14.76 o
   3  15   8         66.17         50.75        17.65 o
   4  15   8         47.30         44.51        19.05 o
   5  15   8         43.31         35.07        26.95 o
  -2  16   8         32.04         51.26        18.30 o
  -1  16   8         27.94         34.64        13.14 o
   0  16   8         44.68         45.62        13.59 o
   1  16   8         48.46         56.67        18.39 o
   2  16   8         31.52         55.53        18.55 o
   3  16   8          0.73          0.04        30.21 o
  -1 -12   9         58.26         58.17        25.03 o
   0 -12   9          0.90          0.40        15.83 o
   1 -12   9         12.52         51.29        20.81 o
   2 -12   9         51.77         35.79        18.27 o
   3 -12   9          5.04          0.04        16.53 o
   4 -12   9          0.95          0.02        12.55 o
   5 -12   9         17.21          0.89        11.90 o
  -3 -11   9         15.46         20.47        13.40 o
  -2 -11   9         51.40         62.32        11.50 o
  -1 -11   9          1.94         10.82        19.63 o
   0 -11   9        140.83        129.54        20.33 o
   1 -11   9         51.31         86.88        23.44 o
   2 -11   9        108.05         80.59        21.83 o
   3 -11   9         42.40         42.45        12.25 o
   4 -11   9          6.88          6.11        11.57 o
   5 -11   9          9.99          0.30        12.11 o
   6 -11   9        110.83         95.11        14.61 o
   7 -11   9          7.37          0.08        10.31 o
  -4 -10   9          0.15          6.84        17.65 o
  -3 -10   9        152.08        119.41        15.49 o
  -2 -10   9          7.34          4.71         9.17 o
  -1 -10   9        145.04        171.84        15.14 o
   0 -10   9          2.81          1.50        10.93 o
   1 -10   9        462.82        412.23        31.32 o
   2 -10   9          0.10          4.59        12.32 o
   3 -10   9          8.68          0.04        11.36 o
   4 -10   9          4.02          0.48         8.50 o
   5 -10   9          9.07          0.33        10.08 o
   6 -10   9         49.88         64.07        16.85 o
   7 -10   9        108.97         67.65        13.67 o
   8 -10   9         44.27         33.52        12.43 o
   9 -10   9         22.52          9.95        15.03 o
  -5  -9   9          2.97          0.54        18.60 o
  -4  -9   9        176.76        163.71        20.07 o
  -3  -9   9          3.86          0.22        10.70 o
  -2  -9   9        107.76         86.90        17.53 o
  -1  -9   9         14.83         20.36         9.03 o
   0  -9   9        750.92        789.64        39.07 o
   1  -9   9        248.46        305.19        22.64 o
   2  -9   9        246.97        235.29        23.84 o
   3  -9   9          3.32         16.53         8.84 o
   4  -9   9        248.39        229.47        17.45 o
   5  -9   9          2.60         10.29        11.53 o
   6  -9   9         18.85          6.06         8.30 o
   7  -9   9         14.85         14.07         8.79 o
   8  -9   9        110.11        113.04        13.82 o
   9  -9   9          2.08          6.38        12.27 o
  10  -9   9          9.65          0.24        13.34 o
  -6  -8   9          3.80          0.18        21.95 o
  -5  -8   9          0.79          0.01        17.57 o
  -4  -8   9         28.93         26.73        18.24 o
  -3  -8   9        294.07        276.94        19.45 o
  -2  -8   9         15.45         12.25         9.32 o
  -1  -8   9        121.69        133.38        13.32 o
   0  -8   9         68.81         62.14         9.76 o
   1  -8   9        512.83        518.53        21.35 o
   2  -8   9        324.60        315.32        14.37 o
   3  -8   9        351.93        366.33        15.61 o
   4  -8   9         17.72         19.22         6.91 o
   5  -8   9        228.16        270.16        14.97 o
   6  -8   9         19.59          0.68         7.59 o
   7  -8   9          7.51         10.61         8.36 o
   8  -8   9          2.07          0.03        10.36 o
   9  -8   9          9.16          0.44        10.74 o
  10  -8   9          3.02          0.33        11.30 o
  -7  -7   9          9.83          5.71        16.85 o
  -6  -7   9         68.65         57.46        22.95 o
  -5  -7   9          0.24          1.67        24.96 o
  -4  -7   9         96.02         93.20        14.79 o
  -3  -7   9          6.08         12.03         7.42 o
  -2  -7   9          2.43          0.03         7.55 o
  -1  -7   9         70.39         62.15        10.17 o
   0  -7   9        436.94        421.15        19.90 o
   1  -7   9        526.17        545.95        21.53 o
   2  -7   9         13.13         22.41         5.78 o
   3  -7   9         47.04         32.50         6.41 o
   4  -7   9        318.01        322.23        14.46 o
   5  -7   9        102.41         97.99        11.05 o
   6  -7   9        271.57        324.57        20.51 o
   7  -7   9         17.80          0.87         7.78 o
   8  -7   9          1.91          6.58         9.42 o
   9  -7   9         28.59         56.15        12.52 o
  10  -7   9          9.65          1.06         9.40 o
  11  -7   9          9.03         13.16        12.47 o
  -8  -6   9          2.34          7.70        22.78 o
  -7  -6   9         23.36         62.97        21.19 o
  -6  -6   9         41.06         62.22        24.14 o
  -5  -6   9        102.97         83.19        14.74 o
  -4  -6   9         13.94         15.92        16.05 o
  -3  -6   9         26.59         28.73         8.20 o
  -2  -6   9        367.30        393.65        18.62 o
  -1  -6   9        200.04        185.83        13.75 o
   0  -6   9         54.30         42.17        12.14 o
   1  -6   9        201.11        220.85        13.73 o
   2  -6   9         77.40         73.96        10.59 o
   3  -6   9         21.49         34.41         6.61 o
   4  -6   9        510.24        490.82        15.72 o
   5  -6   9       1086.24       1095.68        25.06 o
   6  -6   9        235.66        222.21        14.62 o
   7  -6   9         71.50         74.35         9.20 o
   8  -6   9          1.68          0.07         7.32 o
   9  -6   9          3.20          4.07         7.96 o
  10  -6   9         14.36          0.09        10.57 o
  11  -6   9          5.37         20.96        14.79 o
  12  -6   9         11.94         16.44        24.56 o
  -8  -5   9         20.67         13.68        18.97 o
  -7  -5   9         14.78         40.45        22.57 o
  -6  -5   9        282.76        291.16        23.33 o
  -5  -5   9          9.42          0.06        10.10 o
  -4  -5   9        282.88        309.84        21.48 o
  -3  -5   9        133.94        138.20        13.51 o
  -2  -5   9          1.61         18.74         8.04 o
  -1  -5   9         28.23         32.57         7.05 o
   0  -5   9        714.51        669.91        21.87 o
   1  -5   9         25.11         22.69         7.53 o
   2  -5   9        604.19        621.51        13.14 o
   3  -5   9        740.21        813.71        15.25 o
   4  -5   9       1055.67       1066.39        21.96 o
   5  -5   9         86.56         91.48         8.04 o
   6  -5   9        766.31        783.82        22.47 o
   7  -5   9         10.52          0.09         7.20 o
   8  -5   9        242.41        247.10        15.14 o
   9  -5   9         20.37         40.26         9.31 o
  10  -5   9         32.54         22.56         9.43 o
  11  -5   9          0.03          8.04         9.49 o
  12  -5   9         21.54          0.03        11.86 o
  -9  -4   9         85.92         51.74        15.72 o
  -8  -4   9          1.22          5.05        28.09 o
  -7  -4   9         58.56         53.01        13.53 o
  -6  -4   9         49.74         39.98         9.82 o
  -5  -4   9        899.41        955.47        38.70 o
  -4  -4   9         23.22         19.49         7.43 o
  -3  -4   9        390.48        453.22        14.31 o
  -2  -4   9        205.50        189.03        11.83 o
  -1  -4   9         29.11         31.42         4.37 o
   0  -4   9          9.31          9.99         4.91 o
   1  -4   9        486.79        463.92        12.32 o
   2  -4   9        180.77        164.03         7.04 o
   3  -4   9         54.69         54.67         5.80 o
   4  -4   9         72.65         86.96         6.63 o
   5  -4   9       1014.62        996.42        23.73 o
   6  -4   9        390.61        398.03        16.14 o
   7  -4   9        801.70        759.30        19.05 o
   8  -4   9         41.47         61.41         9.89 o
   9  -4   9        183.08        228.46        14.75 o
  10  -4   9         62.08         45.12        11.78 o
  11  -4   9          1.99          2.61        11.77 o
  12  -4   9         37.03         40.64        15.11 o
  -9  -3   9          0.08          0.07        14.86 o
  -8  -3   9        139.00        151.80        36.14 o
  -7  -3   9          0.67          0.55         8.79 o
  -6  -3   9        638.82        631.36        20.87 o
  -5  -3   9          3.29         25.34         9.23 o
  -4  -3   9       1380.90       1379.57        32.45 o
  -3  -3   9         24.03         29.48         6.98 o
  -2  -3   9        851.79        901.14        22.12 o
  -1  -3   9          1.36          2.35         4.23 o
   0  -3   9         24.74         24.33         3.92 o
   1  -3   9        783.27        860.99        16.19 o
   2  -3   9        930.87        909.47        14.25 o
   3  -3   9        188.04        175.39         8.47 o
   4  -3   9         88.85         78.22         4.56 o
   5  -3   9        369.48        320.76         9.99 o
   6  -3   9        809.76        827.93        19.73 o
   7  -3   9        901.20        843.93        21.54 o
   8  -3   9        747.04        734.78        21.87 o
   9  -3   9        326.17        366.88        26.65 o
  10  -3   9         90.16         95.76        15.75 o
  11  -3   9          1.88          0.13         9.15 o
  12  -3   9         45.40         37.74        10.32 o
  13  -3   9          6.58          0.02        11.06 o
 -10  -2   9         63.75         57.02        18.51 o
  -9  -2   9        161.26        155.56        20.32 o
  -8  -2   9          0.12          0.53        18.61 o
  -7  -2   9        318.36        275.31        22.67 o
  -6  -2   9        312.09        289.73        16.92 o
  -5  -2   9        884.81        872.90        22.21 o
  -4  -2   9        294.94        282.44        15.16 o
  -3  -2   9        379.04        399.52        14.49 o
  -2  -2   9         85.93        115.15        10.62 o
  -1  -2   9       1195.70       1064.05        22.57 o
   0  -2   9        717.36        741.01        19.00 o
   1  -2   9       1842.67       1859.81        22.38 o
   2  -2   9        462.46        454.43        10.43 o
   3  -2   9         18.82         17.15         2.76 o
   4  -2   9          6.75          5.24         3.03 o
   5  -2   9         23.53         16.96         4.22 o
   6  -2   9        679.33        644.64        15.22 o
   7  -2   9         33.71         34.97         6.35 o
   8  -2   9        431.68        444.99        15.64 o
   9  -2   9        363.13        364.78        17.53 o
  10  -2   9        148.96        168.56        13.52 o
  11  -2   9         23.69         23.00        12.53 o
  12  -2   9          1.97         12.89        10.17 o
  13  -2   9         39.28         50.99        13.49 o
 -10  -1   9          1.59         10.18        13.63 o
  -9  -1   9         33.89         34.43        23.38 o
  -8  -1   9        185.37        189.92        19.60 o
  -7  -1   9         15.46          8.57         8.20 o
  -6  -1   9        271.35        321.53        22.28 o
  -5  -1   9         28.84         46.40         8.55 o
  -4  -1   9        625.88        600.02        16.80 o
  -3  -1   9          9.56         13.23         3.05 o
  -2  -1   9        756.23        727.20        12.40 o
  -1  -1   9       1333.68       1485.42        63.58 o
   0  -1   9       5724.05       5299.72        59.60 o
   1  -1   9        110.73         72.65         5.95 o
   2  -1   9        842.19        797.13        13.85 o
   3  -1   9       1554.33       1385.41        31.74 o
   4  -1   9        208.27        244.64         8.55 o
   5  -1   9        113.64        130.02         7.58 o
   6  -1   9        349.70        366.31        11.07 o
   7  -1   9        255.40        272.76        11.47 o
   8  -1   9        178.52        177.23        11.15 o
   9  -1   9        259.06        262.45        13.87 o
  10  -1   9        246.10        247.33        14.13 o
  11  -1   9         42.53         18.18        10.02 o
  12  -1   9         39.87         49.95        15.66 o
  13  -1   9          1.27          2.27        11.34 o
 -10   0   9         19.70         21.40        19.87 o
  -9   0   9        117.12        148.75        29.72 o
  -8   0   9         72.96         51.53        27.21 o
  -7   0   9        337.01        315.32        17.93 o
  -6   0   9        147.38        163.65        13.49 o
  -5   0   9       1311.63       1430.79        32.41 o
  -4   0   9        254.40        235.01        12.07 o
  -3   0   9        805.95        788.93        17.19 o
  -2   0   9        339.99        381.31        10.12 o
  -1   0   9       8296.27       8659.20        69.54 o
   0   0   9       2020.94       2163.87        35.65 o
   1   0   9        282.34        387.78        13.05 o
   2   0   9       1536.74       1417.26        26.01 o
   3   0   9       3009.14       3029.76        30.75 o
   4   0   9       1884.41       1901.87        24.70 o
   5   0   9        210.02        219.03         9.52 o
   6   0   9         11.35         17.67         4.17 o
   7   0   9          4.97         10.31         4.82 o
   8   0   9        225.03        237.23        13.01 o
   9   0   9        443.04        462.47        20.01 o
  10   0   9        470.78        471.12        19.14 o
  11   0   9        180.72        221.23        14.18 o
  12   0   9          3.41          0.96         8.70 o
  13   0   9         39.01         37.85        14.26 o
 -10   1   9          0.12         16.07        44.96 o
  -9   1   9         18.59         37.69        28.96 o
  -8   1   9        179.28        185.84        15.70 o
  -7   1   9        225.92        220.05        15.67 o
  -6   1   9        439.83        419.21        18.97 o
  -5   1   9         14.61         17.06         8.08 o
  -4   1   9        307.68        307.22        16.17 o
  -3   1   9          6.02         20.08         5.95 o
  -2   1   9        323.19        322.33        22.87 o
  -1   1   9        218.67        271.59        14.77 o
   0   1   9        570.68        406.95        11.78 o
   1   1   9        357.64        296.54        26.02 o
   2   1   9         89.24         93.83         5.33 o
   3   1   9         67.13         45.41         6.36 o
   4   1   9       1394.07       1464.39        22.61 o
   5   1   9        731.16        681.83        14.75 o
   6   1   9        604.13        613.18        13.64 o
   7   1   9         38.39         38.74         5.52 o
   8   1   9        240.35        248.65        12.31 o
   9   1   9         73.84         74.21         8.89 o
  10   1   9        323.77        349.57        17.10 o
  11   1   9         87.24         66.51        10.22 o
  12   1   9        106.85        100.30        12.22 o
  13   1   9         21.43         20.08        12.24 o
 -10   2   9          0.38          0.54        19.56 o
  -9   2   9          2.40          0.01         8.72 o
  -8   2   9        378.92        355.46        20.19 o
  -7   2   9         84.77        110.85        13.49 o
  -6   2   9        144.36        130.35        18.91 o
  -5   2   9       1096.69       1096.19        32.10 o
  -4   2   9          4.14          7.69         7.85 o
  -3   2   9       2144.66       2069.30        29.98 o
  -2   2   9        157.16        169.40         7.36 o
  -1   2   9       3586.75       3339.94        37.62 o
   0   2   9          1.06          0.57         2.88 o
   1   2   9        658.81        553.02        22.39 o
   2   2   9        126.34        211.22         8.96 o
   3   2   9       1032.49        995.34        25.22 o
   4   2   9        524.21        574.57        18.61 o
   5   2   9        366.46        309.66        11.54 o
   6   2   9         28.18         34.86         5.12 o
   7   2   9        257.04        235.87        10.53 o
   8   2   9         41.23         42.48         8.65 o
   9   2   9         16.31          8.65         7.20 o
  10   2   9        325.45        342.83        19.12 o
  11   2   9        100.17         88.94        11.50 o
  12   2   9        229.38        217.60        17.88 o
  13   2   9         39.79         33.19        10.79 o
 -10   3   9         73.58        110.04        19.82 o
  -9   3   9         10.39         23.44         9.78 o
  -8   3   9          6.96         10.76         9.81 o
  -7   3   9        317.37        304.31        17.85 o
  -6   3   9        757.51        790.49        27.47 o
  -5   3   9        382.32        389.94        17.58 o
  -4   3   9        641.81        657.03        19.88 o
  -3   3   9        158.83        148.14         6.93 o
  -2   3   9       1118.11       1050.19        21.09 o
  -1   3   9        213.79        198.31         6.38 o
   0   3   9       5369.79       5198.72        39.79 o
   1   3   9         68.94         54.96         6.98 o
   2   3   9       2056.69       1950.74        41.66 o
   3   3   9        126.82        120.36        13.65 o
   4   3   9       3314.67       3224.14        41.04 o
   5   3   9        518.68        457.52        15.07 o
   6   3   9        767.79        718.35        18.07 o
   7   3   9         18.47         19.51         5.33 o
   8   3   9        177.32        161.82        11.77 o
   9   3   9          2.20          0.01         7.80 o
  10   3   9        126.73        111.83        11.59 o
  11   3   9        255.42        318.98        17.15 o
  12   3   9         13.62          6.18         9.26 o
  13   3   9         37.29         50.55        12.04 o
 -10   4   9         13.85         12.60        11.02 o
  -9   4   9         56.93         58.75        15.64 o
  -8   4   9         49.74         38.85        12.23 o
  -7   4   9        134.24        148.42        23.10 o
  -6   4   9          2.32         21.16        10.05 o
  -5   4   9       1203.81       1157.72        35.02 o
  -4   4   9         33.76         28.38         7.39 o
  -3   4   9       1390.32       1437.45        28.41 o
  -2   4   9        296.10        249.78        46.59 o
  -1   4   9       3449.92       3255.24        35.18 o
   0   4   9       1681.37       1875.94        25.33 o
   1   4   9       2802.88       2811.76        34.49 o
   2   4   9        641.73        624.71        27.34 o
   3   4   9       2045.56       1889.67        40.52 o
   4   4   9        412.27        454.30        17.06 o
   5   4   9        965.44        921.15        18.15 o
   6   4   9         75.30         68.39         7.05 o
   7   4   9        277.19        266.53        13.12 o
   8   4   9          0.93          0.08         9.30 o
   9   4   9         82.65        102.36        10.61 o
  10   4   9         52.26         68.68        10.59 o
  11   4   9         32.14         31.48        12.58 o
  12   4   9        121.88        119.54        13.54 o
  13   4   9         19.17         11.47        10.82 o
 -10   5   9        118.01         92.18        26.61 o
  -9   5   9          2.16         12.01        10.55 o
  -8   5   9         70.33         70.15        14.37 o
  -7   5   9         70.19         99.03        15.51 o
  -6   5   9        849.34        804.47        32.84 o
  -5   5   9        271.45        231.81        14.54 o
  -4   5   9       1895.53       2052.97        81.47 o
  -3   5   9        509.40        452.44        22.29 o
  -2   5   9        760.99        755.96        14.50 o
  -1   5   9        865.99       1054.93        25.34 o
   0   5   9        771.70        604.31        16.63 o
   1   5   9       3293.34       3304.58        43.38 o
   2   5   9       2289.18       2326.57        57.59 o
   3   5   9        590.56        577.26        19.89 o
   4   5   9       4153.73       4065.37        41.40 o
   5   5   9       1211.89       1160.88        22.41 o
   6   5   9        402.30        430.26        11.05 o
   7   5   9          1.61          3.15        12.91 o
   8   5   9          5.80          2.95        10.08 o
   9   5   9         15.05          8.20         8.45 o
  10   5   9         58.93         50.90        11.30 o
  11   5   9        217.64        251.84        19.00 o
  12   5   9          0.22          0.05        10.73 o
  13   5   9          2.16          0.03        11.03 o
 -10   6   9         33.05         47.52        43.98 o
  -9   6   9        101.45        102.22        17.35 o
  -8   6   9         15.08         11.41        11.43 o
  -7   6   9        161.39        172.82        16.29 o
  -6   6   9          8.98          9.80         9.90 o
  -5   6   9         96.27        117.71        36.02 o
  -4   6   9        414.80        381.21        18.15 o
  -3   6   9        744.22        757.98        22.68 o
  -2   6   9        302.04        279.91        11.77 o
  -1   6   9        765.40        739.52        20.63 o
   0   6   9         12.67         17.98         6.59 o
   1   6   9       3825.11       3642.81        84.48 o
   2   6   9         31.42         30.41        15.23 o
   3   6   9       2399.34       2317.62        41.62 o
   4   6   9        401.53        437.45        12.67 o
   5   6   9       1375.95       1359.79        22.46 o
   6   6   9        395.59        382.47        16.48 o
   7   6   9          7.11          0.28         9.80 o
   8   6   9         32.80         31.28         8.16 o
   9   6   9         34.63         35.74        13.94 o
  10   6   9        356.25        375.64        19.91 o
  11   6   9         60.80         66.83        13.38 o
  12   6   9         42.52         42.51        10.72 o
 -10   7   9        124.16         90.31        17.08 o
  -9   7   9         14.16          8.98        32.07 o
  -8   7   9        140.31        148.59        18.21 o
  -7   7   9        119.13        129.82        17.38 o
  -6   7   9       1207.55       1213.35        42.47 o
  -5   7   9        479.60        468.70        25.89 o
  -4   7   9         85.51         83.34        12.76 o
  -3   7   9        800.55        814.13        19.13 o
  -2   7   9         63.50         89.93         9.56 o
  -1   7   9        117.09        150.73        14.35 o
   0   7   9       2863.63       3049.19        50.21 o
   1   7   9        128.01        126.69        17.42 o
   2   7   9       1935.13       1934.73        67.86 o
   3   7   9         26.39         32.14        14.77 o
   4   7   9       1512.63       1596.06        27.25 o
   5   7   9        398.08        422.09        11.87 o
   6   7   9          2.69          0.80         7.00 o
   7   7   9         39.26         23.42         7.78 o
   8   7   9        392.22        425.99        18.39 o
   9   7   9        377.99        404.79        20.40 o
  10   7   9         47.45         61.58        13.43 o
  11   7   9          7.41          7.22        10.80 o
  12   7   9          1.65         12.24        11.77 o
  -9   8   9        223.98        217.83        23.18 o
  -8   8   9         16.22         21.43        14.15 o
  -7   8   9        452.13        456.64        29.37 o
  -6   8   9         96.57         73.36        14.07 o
  -5   8   9         36.21         31.87        10.76 o
  -4   8   9          8.42         10.24         8.65 o
  -3   8   9        154.93        161.78        12.76 o
  -2   8   9        238.35        227.74        11.53 o
  -1   8   9         40.60         61.73        10.63 o
   0   8   9         16.44         19.64        12.20 o
   1   8   9       2516.74       2595.24        77.06 o
   2   8   9         87.39         97.09        19.59 o
   3   8   9       1317.17       1254.29        40.34 o
   4   8   9         18.86         16.06         8.68 o
   5   8   9       1621.56       1698.86        30.15 o
   6   8   9        274.29        280.58        13.93 o
   7   8   9        447.80        492.90        19.24 o
   8   8   9          2.23         25.12         8.57 o
   9   8   9        136.31        179.75        16.38 o
  10   8   9          2.71          8.66         9.82 o
  11   8   9          4.39          9.47        11.22 o
  12   8   9         22.79         33.14        12.29 o
  -9   9   9          2.01          0.01        36.90 o
  -8   9   9        141.77        141.20        19.64 o
  -7   9   9         71.38         83.69        15.63 o
  -6   9   9        515.47        561.06        31.40 o
  -5   9   9          3.88          8.30        10.98 o
  -4   9   9         54.62         78.73         9.45 o
  -3   9   9         27.59         40.79         7.92 o
  -2   9   9        600.70        596.27        19.37 o
  -1   9   9          8.64          1.02         9.62 o
   0   9   9         35.57         42.19         9.90 o
   1   9   9        198.70        183.29        25.66 o
   2   9   9        226.75        254.43        30.76 o
   3   9   9          0.74          3.47         5.96 o
   4   9   9       1179.35       1180.79        32.09 o
   5   9   9        360.84        384.00        17.83 o
   6   9   9        511.86        569.33        23.97 o
   7   9   9        219.43        198.70        15.35 o
   8   9   9        598.08        579.62        23.64 o
   9   9   9        136.55        136.76        27.43 o
  10   9   9         91.64         87.26        15.29 o
  11   9   9         15.05          4.29        11.20 o
  -9  10   9         76.04         95.71        19.48 o
  -8  10   9         16.59          0.07        14.14 o
  -7  10   9        167.38        158.22        20.52 o
  -6  10   9          2.77          9.82        10.14 o
  -5  10   9         62.47        101.08        13.33 o
  -4  10   9        142.55        128.00        10.71 o
  -3  10   9        201.35        155.68        11.78 o
  -2  10   9         34.79         14.69         7.91 o
  -1  10   9        446.40        403.03        24.23 o
   0  10   9        377.07        389.59        35.70 o
   1  10   9        427.35        523.83        42.66 o
   2  10   9        192.36        191.40        28.57 o
   3  10   9         98.94        106.14        14.98 o
   4  10   9         27.94         40.26        12.15 o
   5  10   9        378.23        373.63        24.94 o
   6  10   9        339.23        357.73        21.43 o
   7  10   9        219.30        239.73        17.23 o
   8  10   9        246.19        238.54        20.59 o
   9  10   9        134.13        151.61        17.65 o
  10  10   9         77.06         86.53        14.74 o
  11  10   9         28.42         41.23        14.79 o
  -8  11   9         30.96         36.00        16.17 o
  -7  11   9          2.74         22.31        20.51 o
  -6  11   9        184.78        171.95        17.58 o
  -5  11   9         42.90         44.54        10.97 o
  -4  11   9        518.84        516.15        20.54 o
  -3  11   9          8.35         29.43         8.61 o
  -2  11   9        390.26        396.04        19.82 o
  -1  11   9         18.57         37.52        14.68 o
   0  11   9          0.62          8.83        18.65 o
   1  11   9         78.96         35.01        17.67 o
   2  11   9        187.95        184.89        29.48 o
   3  11   9          7.92         15.98        10.35 o
   4  11   9        275.42        310.90        24.90 o
   5  11   9         68.46         65.52        18.58 o
   6  11   9        429.50        377.59        32.01 o
   7  11   9        142.19        122.65        15.52 o
   8  11   9        191.46        234.10        19.17 o
   9  11   9        108.74         98.76        14.87 o
  10  11   9         87.08         91.99        18.79 o
  -7  12   9         13.43          8.70        12.51 o
  -6  12   9         63.80         85.25        14.72 o
  -5  12   9        395.83        446.78        30.91 o
  -4  12   9         68.89         38.53        14.28 o
  -3  12   9        292.97        318.26        19.41 o
  -2  12   9          3.16          1.07        10.60 o
  -1  12   9        679.60        699.09        23.79 o
   0  12   9        278.54        288.89        37.07 o
   1  12   9        305.65        261.85        34.58 o
   2  12   9          0.04          8.58        30.08 o
   3  12   9          0.70          0.00         8.93 o
   4  12   9         39.51         17.83        16.29 o
   5  12   9        584.17        611.42        50.21 o
   6  12   9          0.49          0.41        18.21 o
   7  12   9        148.82        102.48        31.75 o
   8  12   9         50.89         69.70        18.34 o
   9  12   9         44.56         56.26        19.42 o
  -7  13   9          0.13         12.09        15.64 o
  -6  13   9         28.21         30.99        14.88 o
  -5  13   9         23.76         40.90        14.59 o
  -4  13   9        139.32        130.48        17.00 o
  -3  13   9          0.28          6.92        11.83 o
  -2  13   9        155.54        135.82        14.22 o
  -1  13   9         57.56         65.99        13.43 o
   0  13   9          9.62          0.08        20.49 o
   1  13   9        284.11        322.54        39.82 o
   2  13   9        127.07        141.77        14.98 o
   3  13   9          0.31          0.07        18.79 o
   4  13   9         26.32         29.75        19.41 o
   5  13   9          5.08          0.03        17.75 o
   6  13   9        128.93        136.04        29.82 o
   7  13   9         58.21         35.04        23.25 o
   8  13   9         30.60         17.16        21.61 o
  -6  14   9         67.97         30.50        15.48 o
  -5  14   9        299.03        298.86        27.63 o
  -4  14   9         14.44         22.00        14.21 o
  -3  14   9        257.44        261.11        19.28 o
  -2  14   9          5.10         15.96         9.29 o
  -1  14   9        176.73        193.53        21.17 o
   0  14   9         47.43         15.56        18.81 o
   1  14   9         56.65         51.93        23.77 o
   2  14   9          6.67          2.21        14.04 o
   3  14   9         52.66         50.23        17.26 o
   4  14   9         24.48         21.71        20.20 o
   5  14   9         61.21         40.30        23.80 o
   6  14   9          2.09         15.26        20.93 o
   7  14   9         23.71          9.00        24.78 o
  -4  15   9        142.82        189.28        35.77 o
  -3  15   9         90.60         91.97        22.23 o
  -2  15   9         37.44         18.07        11.71 o
  -1  15   9         14.75          0.03        12.87 o
   0  15   9         84.54         79.42        18.77 o
   1  15   9         64.73         46.55        16.14 o
   2  15   9         43.35         50.09        16.96 o
   3  15   9         20.02         32.11        40.72 o
   4  15   9          0.21         12.02        22.21 o
   5  15   9         44.96         62.80        23.35 o
  -2  16   9          0.08         14.53        15.14 o
  -1  16   9        251.87        244.96        32.11 o
   0  16   9         67.47         48.68        15.67 o
   1  16   9         86.87         86.86        20.62 o
   2  16   9         15.01         13.23        22.24 o
   3  16   9         66.12         45.88        19.00 o
   1 -12  10         10.94          0.43        16.79 o
   2 -12  10         37.88         37.35        20.26 o
   3 -12  10          6.05          0.86        20.22 o
  -2 -11  10          0.46          2.12        17.93 o
  -1 -11  10          3.17         14.59        12.80 o
   0 -11  10          5.89         42.51        16.25 o
   1 -11  10         62.93         73.66        22.94 o
   2 -11  10         12.73         12.37        15.47 o
   3 -11  10         60.28         97.98        24.24 o
   4 -11  10          0.27         10.18        17.63 o
   5 -11  10         35.43         31.42        15.88 o
   6 -11  10        138.03        153.62        17.75 o
  -3 -10  10         15.50         12.00        11.69 o
  -2 -10  10         38.76         37.28        10.82 o
  -1 -10  10          6.17         23.76        12.52 o
   0 -10  10         48.26         47.93        12.44 o
   1 -10  10          6.76          4.56        12.42 o
   2 -10  10          3.98         10.43        35.46 o
   3 -10  10          3.62         31.71        20.57 o
   4 -10  10         62.98         85.26        23.61 o
   5 -10  10          4.96         11.09        11.73 o
   6 -10  10        157.56        163.08        17.65 o
   7 -10  10         32.91         31.96        23.92 o
   8 -10  10          0.36          1.60        12.10 o
  -5  -9  10         69.21         78.79        24.73 o
  -4  -9  10          6.14         21.32        28.72 o
  -3  -9  10        118.95        139.43        18.79 o
  -2  -9  10         31.84         12.69        10.85 o
  -1  -9  10         84.96        101.39        11.79 o
   0  -9  10         25.52         16.22        10.06 o
   1  -9  10         12.32         27.89        13.38 o
   2  -9  10         19.31         10.80        11.68 o
   3  -9  10        131.38        148.68        19.61 o
   4  -9  10          5.74          3.45         8.52 o
   5  -9  10        110.38        129.15        13.26 o
   6  -9  10         33.07         13.28         8.05 o
   7  -9  10          2.73          0.03         8.30 o
   8  -9  10        107.13         85.01        15.51 o
   9  -9  10          0.22         10.50        15.83 o
  -6  -8  10         22.42         43.88        21.92 o
  -5  -8  10          0.22          0.74        18.19 o
  -4  -8  10        404.69        389.06        28.39 o
  -3  -8  10         62.44         53.21        13.56 o
  -2  -8  10         65.25         58.87        10.61 o
  -1  -8  10          6.84          5.10         7.51 o
   0  -8  10         34.14         21.22         9.39 o
   1  -8  10        125.49        128.28        16.65 o
   2  -8  10         88.10         63.03        14.75 o
   3  -8  10         74.02         77.58         9.07 o
   4  -8  10         38.73         47.02         8.00 o
   5  -8  10          0.32          0.00         7.10 o
   6  -8  10        181.87        184.34        14.48 o
   7  -8  10         85.55         71.52        11.55 o
   8  -8  10          4.41          5.63        10.22 o
   9  -8  10         42.39         37.45        19.54 o
  10  -8  10          8.92         14.92        13.26 o
  -6  -7  10         13.52         28.88        23.54 o
  -5  -7  10        397.49        391.87        27.10 o
  -4  -7  10          9.65         28.05        10.43 o
  -3  -7  10        547.36        558.60        30.58 o
  -2  -7  10        244.53        237.27        16.61 o
  -1  -7  10         93.85         88.96        10.99 o
   0  -7  10        302.06        246.12        23.76 o
   1  -7  10        157.68        147.61        12.92 o
   2  -7  10          9.33          8.42         9.91 o
   3  -7  10          4.81          7.46         5.97 o
   4  -7  10         65.44         64.07         8.38 o
   5  -7  10         81.72         75.36         8.97 o
   6  -7  10          4.36          1.26         7.42 o
   7  -7  10        137.07        143.05        16.17 o
   8  -7  10         41.27         37.49        15.56 o
   9  -7  10          8.91          7.08        10.29 o
  10  -7  10         40.88         29.19        12.75 o
  11  -7  10         20.55          5.90        12.94 o
  -7  -6  10         20.05         17.18        20.77 o
  -6  -6  10         52.14        102.58        27.13 o
  -5  -6  10         10.14         19.80        19.95 o
  -4  -6  10        807.53        879.31        38.77 o
  -3  -6  10         23.72         28.00        12.37 o
  -2  -6  10        154.16        133.70        12.50 o
  -1  -6  10        982.39       1019.78        29.46 o
   0  -6  10       1441.20       1536.13        34.26 o
   1  -6  10        382.08        388.38        16.82 o
   2  -6  10          1.08          1.12         4.61 o
   3  -6  10        682.16        730.70        18.04 o
   4  -6  10         76.83         91.21         7.96 o
   5  -6  10         23.76         22.03         7.12 o
   6  -6  10        330.52        343.40        15.97 o
   7  -6  10         69.51        107.21        12.03 o
   8  -6  10        118.58        119.76        15.33 o
   9  -6  10          5.89          6.20         7.70 o
  10  -6  10         53.99         51.29        19.35 o
  11  -6  10         43.77         47.12        12.60 o
  -8  -5  10          0.09          0.15        21.95 o
  -7  -5  10          0.17         48.13        21.11 o
  -6  -5  10         30.07         28.88        21.73 o
  -5  -5  10        171.59        159.55        38.12 o
  -4  -5  10         52.22         77.49        14.27 o
  -3  -5  10        453.90        456.50        27.10 o
  -2  -5  10         77.79         67.17         8.54 o
  -1  -5  10       1271.75       1300.52        31.52 o
   0  -5  10          6.42         18.61         7.30 o
   1  -5  10         80.26         94.40         9.22 o
   2  -5  10          7.74          4.15         3.92 o
   3  -5  10         72.57         66.41         7.38 o
   4  -5  10         16.55         22.29         6.40 o
   5  -5  10        517.09        536.10        16.34 o
   6  -5  10          4.65          4.16         7.59 o
   7  -5  10        157.48        162.89        10.05 o
   8  -5  10         62.22         70.65        10.10 o
   9  -5  10        103.49         90.49        11.62 o
  10  -5  10          4.15          1.52         8.98 o
  11  -5  10          3.82          0.19        12.78 o
  12  -5  10         33.34         47.92        11.56 o
  -8  -4  10          0.37          0.29        21.73 o
  -7  -4  10         19.14         12.84        18.23 o
  -6  -4  10          2.39          0.71        28.98 o
  -5  -4  10         16.91         24.40        11.80 o
  -4  -4  10        751.03        743.51        35.42 o
  -3  -4  10          1.88          7.70         9.71 o
  -2  -4  10        962.77        934.92        33.92 o
  -1  -4  10          0.08          0.88         4.51 o
   0  -4  10       1332.74       1269.03        24.04 o
   1  -4  10        146.87        172.79        10.58 o
   2  -4  10          8.78          8.08         4.39 o
   3  -4  10          7.14          3.01         4.62 o
   4  -4  10       1819.42       1821.01        25.79 o
   5  -4  10        214.05        222.87        13.34 o
   6  -4  10          7.17          9.96         8.70 o
   7  -4  10         13.06         11.75         7.43 o
   8  -4  10        121.87        134.90        11.58 o
   9  -4  10         31.24         13.29         8.98 o
  10  -4  10         97.40        131.81        23.53 o
  11  -4  10         57.87         49.05        12.98 o
  12  -4  10          4.12         17.04        12.33 o
  -9  -3  10         22.33         10.11        12.90 o
  -8  -3  10          1.66         18.43        15.10 o
  -7  -3  10          2.28         15.10         8.86 o
  -6  -3  10         74.37         97.95        12.35 o
  -5  -3  10        116.02        111.89        11.77 o
  -4  -3  10        103.08         90.51         9.32 o
  -3  -3  10        730.19        741.78        24.64 o
  -2  -3  10        116.13        138.51        10.96 o
  -1  -3  10       1731.29       1627.92        23.00 o
   0  -3  10         77.51         94.64        16.30 o
   1  -3  10        376.06        354.64        12.27 o
   2  -3  10        146.95        135.87         5.41 o
   3  -3  10         39.41         36.27         4.65 o
   4  -3  10        257.03        211.61         9.89 o
   5  -3  10        824.41        869.27        20.59 o
   6  -3  10        189.97        210.86        10.68 o
   7  -3  10        260.73        246.04        13.37 o
   8  -3  10        133.46        147.67        11.59 o
   9  -3  10        354.53        368.09        16.92 o
  10  -3  10         27.48         27.91         8.21 o
  11  -3  10         56.46         79.52        14.93 o
  12  -3  10         54.06         83.26        16.51 o
  -9  -2  10         10.65         30.36        14.79 o
  -8  -2  10          2.00          0.00        26.31 o
  -7  -2  10        104.87         71.91        15.49 o
  -6  -2  10          1.40         10.35         7.87 o
  -5  -2  10          4.43          2.45         7.62 o
  -4  -2  10         79.04         71.17        10.84 o
  -3  -2  10         16.06         19.91         8.64 o
  -2  -2  10        692.11        672.56        17.80 o
  -1  -2  10          5.10         20.35         7.49 o
   0  -2  10       2187.46       2056.41        31.74 o
   1  -2  10         14.05         30.87         4.07 o
   2  -2  10        602.37        582.43        20.60 o
   3  -2  10          4.80          3.35         3.34 o
   4  -2  10        390.57        340.50         7.96 o
   5  -2  10        209.68        202.42         6.51 o
   6  -2  10         22.21         20.20         6.21 o
   7  -2  10         44.04         36.19         7.01 o
   8  -2  10         17.88         14.40         6.44 o
   9  -2  10        236.16        226.01        16.31 o
  10  -2  10         84.27         88.24        10.80 o
  11  -2  10         58.47         70.35        11.68 o
  12  -2  10         45.93         27.75        14.24 o
  13  -2  10         15.76         31.84        11.86 o
  -9  -1  10        160.01        155.17        30.06 o
  -8  -1  10         20.70         44.45        13.87 o
  -7  -1  10         11.60          0.02        10.77 o
  -6  -1  10        144.39        173.77        16.72 o
  -5  -1  10        364.39        379.60        17.95 o
  -4  -1  10        141.45        130.80        11.50 o
  -3  -1  10        375.68        377.89        16.43 o
  -2  -1  10        658.84        561.20        12.17 o
  -1  -1  10        479.50        419.70        21.33 o
   0  -1  10        883.98        788.44        73.17 o
   1  -1  10       5601.13       5526.79        48.10 o
   2  -1  10        327.50        333.55         7.33 o
   3  -1  10         11.34          5.18         3.88 o
   4  -1  10        146.50        146.23         9.15 o
   5  -1  10       1346.53       1334.54        19.72 o
   6  -1  10        328.50        338.12        10.83 o
   7  -1  10        115.36        129.97         8.75 o
   8  -1  10         92.28        109.61         8.93 o
   9  -1  10         44.81         66.13         7.53 o
  10  -1  10         56.13         58.92         9.58 o
  11  -1  10         59.77         57.79         8.68 o
  12  -1  10         87.29        104.65        13.04 o
  13  -1  10          0.97          7.41        10.54 o
 -10   0  10        123.70        147.09        35.85 o
  -9   0  10          8.66         29.20        18.86 o
  -8   0  10         90.96         95.22        16.97 o
  -7   0  10        189.19        204.22        20.34 o
  -6   0  10        168.37        162.90        18.80 o
  -5   0  10         65.65         79.56        10.85 o
  -4   0  10        405.68        422.20        14.20 o
  -3   0  10         21.25         13.97         5.33 o
  -2   0  10         71.78         88.50         6.74 o
  -1   0  10         94.71         97.15         9.88 o
   0   0  10       3992.50       4013.97        67.64 o
   1   0  10        212.71        246.67        12.02 o
   2   0  10       3132.17       2864.30        85.82 o
   3   0  10        557.26        583.37        10.12 o
   4   0  10       3305.18       3056.02        33.95 o
   5   0  10        335.17        301.06        11.92 o
   6   0  10       1408.34       1356.98        18.06 o
   7   0  10        355.96        363.60        12.42 o
   8   0  10        184.67        173.46        12.58 o
   9   0  10         11.01         12.23         6.37 o
  10   0  10        152.08        159.89        12.61 o
  11   0  10        188.16        173.04        13.35 o
  12   0  10         35.27         23.71         9.22 o
  13   0  10          3.51         27.54        13.20 o
 -10   1  10          0.56          0.36        23.15 o
  -9   1  10        247.12        226.60        32.33 o
  -8   1  10          0.32         12.02        10.93 o
  -7   1  10        223.20        196.69        19.80 o
  -6   1  10        365.50        371.74        25.81 o
  -5   1  10       1951.30       2015.13        34.15 o
  -4   1  10       1014.28       1021.30        22.86 o
  -3   1  10        246.34        224.03        11.96 o
  -2   1  10        444.34        388.84        21.46 o
  -1   1  10         45.58         81.61         8.90 o
   0   1  10        172.06        149.68         5.80 o
   1   1  10       5677.17       5795.33        46.62 o
   2   1  10       2284.72       2304.56        46.89 o
   3   1  10       2144.83       1947.34        21.18 o
   4   1  10        440.33        454.96        13.93 o
   5   1  10       2943.92       2867.86        31.82 o
   6   1  10          4.21          2.27         4.15 o
   7   1  10          1.92          0.89         4.43 o
   8   1  10        164.92        171.67        11.89 o
   9   1  10        956.17        927.35        27.92 o
  10   1  10          2.70          9.76         8.93 o
  11   1  10          0.06          0.00         8.31 o
  12   1  10         63.21         74.21        10.79 o
  13   1  10          0.92          6.46         9.40 o
 -10   2  10         86.84        114.39        28.63 o
  -9   2  10          3.35         11.87        16.53 o
  -8   2  10        228.38        274.79        24.50 o
  -7   2  10         12.19         15.38        17.25 o
  -6   2  10        824.87        756.19        25.71 o
  -5   2  10         86.68         54.61         9.65 o
  -4   2  10         23.35         32.75         6.53 o
  -3   2  10        190.60        158.06         8.87 o
  -2   2  10        563.82        529.42        10.15 o
  -1   2  10        165.05        149.08        23.31 o
   0   2  10         35.16         45.25         3.85 o
   1   2  10       1448.26       1360.48        30.70 o
   2   2  10        630.47        635.09        23.61 o
   3   2  10        937.85        945.74        29.40 o
   4   2  10       1530.94       1397.93        27.08 o
   5   2  10         25.41         59.30         6.94 o
   6   2  10       1229.87       1263.14        21.71 o
   7   2  10        304.91        294.23        11.81 o
   8   2  10        163.13        147.33         9.67 o
   9   2  10         58.98         46.98        17.44 o
  10   2  10        144.25        167.90        14.51 o
  11   2  10          1.30          2.69         7.58 o
  12   2  10         17.57         23.78         9.98 o
  13   2  10          3.92          0.18         9.87 o
 -10   3  10         78.12         92.50        19.50 o
  -9   3  10         92.71         87.47        22.56 o
  -8   3  10         29.75         46.51        25.68 o
  -7   3  10        677.88        732.82        30.50 o
  -6   3  10         27.76         58.80        11.35 o
  -5   3  10       3752.94       3524.07        52.06 o
  -4   3  10          7.04         22.26         6.88 o
  -3   3  10        159.24        193.58        10.40 o
  -2   3  10          6.79          1.20         7.38 o
  -1   3  10       1552.45       1443.31        18.19 o
   0   3  10        754.27        710.51        18.55 o
   1   3  10        378.52        393.92        19.26 o
   2   3  10       1160.56       1023.27        27.21 o
   3   3  10        778.42        806.24        35.70 o
   4   3  10        285.07        251.08        12.54 o
   5   3  10       2839.89       2780.25        35.21 o
   6   3  10        812.77        862.66        17.60 o
   7   3  10         52.17         58.13         6.70 o
   8   3  10         82.69         97.78         9.91 o
   9   3  10        258.73        286.82        17.42 o
  10   3  10        285.53        320.36        21.14 o
  11   3  10         42.96         43.28        11.57 o
  12   3  10          7.15          2.39        10.33 o
  13   3  10          1.43          0.10        10.48 o
 -10   4  10         15.63          3.97        14.36 o
  -9   4  10          1.63          9.31        17.23 o
  -8   4  10        371.10        409.08        23.13 o
  -7   4  10          0.50          5.13         9.27 o
  -6   4  10       2302.51       2358.19        45.78 o
  -5   4  10        364.89        357.88        22.32 o
  -4   4  10        455.12        404.03        15.28 o
  -3   4  10          6.08         14.30         6.93 o
  -2   4  10        297.09        293.30        11.62 o
  -1   4  10        362.09        362.00        10.31 o
   0   4  10        636.31        572.74        19.43 o
   1   4  10        244.64        218.62        17.38 o
   2   4  10         73.53         78.17        13.00 o
   3   4  10       1297.80       1114.57        32.51 o
   4   4  10        220.21        238.75        13.07 o
   5   4  10        549.88        568.34        16.06 o
   6   4  10       1520.23       1455.13        23.40 o
   7   4  10        576.76        581.73        19.62 o
   8   4  10        271.56        273.60        14.55 o
   9   4  10        142.92        143.48        13.63 o
  10   4  10         95.39        116.41        12.48 o
  11   4  10        170.55        172.06        18.81 o
  12   4  10         49.52         62.90        12.08 o
  13   4  10          0.02         27.25        13.24 o
 -10   5  10         21.22          0.74        30.61 o
  -9   5  10         20.45         17.36        12.63 o
  -8   5  10          9.46         21.56        17.24 o
  -7   5  10        147.15        133.45        17.70 o
  -6   5  10         22.81         33.49         9.23 o
  -5   5  10         28.65         25.32        16.87 o
  -4   5  10        208.06        209.61        13.58 o
  -3   5  10       2035.08       1901.48        36.84 o
  -2   5  10        260.59        240.27        13.80 o
  -1   5  10       1821.32       1744.24        24.92 o
   0   5  10         23.68         18.13         6.05 o
   1   5  10        100.33        125.00         9.11 o
   2   5  10         49.30         48.58        14.44 o
   3   5  10          1.01         12.93        17.79 o
   4   5  10         34.97         33.52        11.46 o
   5   5  10       2344.21       2393.33        31.90 o
   6   5  10       1106.73       1085.10        19.20 o
   7   5  10        942.25        894.99        24.97 o
   8   5  10         49.47         67.03        11.62 o
   9   5  10        306.09        301.95        16.32 o
  10   5  10        189.46        223.08        15.47 o
  11   5  10        164.78        203.40        16.69 o
  12   5  10         57.73         50.38        16.40 o
  13   5  10          4.47          8.82        11.01 o
 -10   6  10          0.03         15.78        16.86 o
  -9   6  10          6.83         10.25        11.31 o
  -8   6  10        209.91        240.05        17.25 o
  -7   6  10        140.20        163.45        16.97 o
  -6   6  10        609.79        594.18        31.77 o
  -5   6  10         61.41         59.11        21.70 o
  -4   6  10       1005.08       1031.42        28.24 o
  -3   6  10        240.23        251.43        13.30 o
  -2   6  10       1182.88       1033.26        22.58 o
  -1   6  10        224.29        263.60        10.72 o
   0   6  10        692.46        638.52        19.16 o
   1   6  10       1663.58       1656.39        36.71 o
   2   6  10        103.64        105.69        15.13 o
   3   6  10         97.28         88.29        11.20 o
   4   6  10         15.68         36.15         8.48 o
   5   6  10        194.61        182.24        11.06 o
   6   6  10       1109.47       1080.71        24.86 o
   7   6  10        449.19        473.78        17.59 o
   8   6  10        181.09        165.49        13.29 o
   9   6  10         13.17         15.95         8.65 o
  10   6  10        136.76        149.46        13.86 o
  11   6  10         64.76         51.88        11.87 o
  12   6  10          4.00         23.62        15.83 o
  -9   7  10          0.19          1.66        30.15 o
  -8   7  10         19.98         25.83        18.48 o
  -7   7  10          6.42          1.09        11.31 o
  -6   7  10         67.56        111.11        14.61 o
  -5   7  10          8.69         28.37         9.62 o
  -4   7  10         51.89         53.78        10.81 o
  -3   7  10       1448.32       1534.03        24.95 o
  -2   7  10         74.53         79.23         9.14 o
  -1   7  10       3285.10       3115.51        47.63 o
   0   7  10         63.44         66.92        11.24 o
   1   7  10        147.31        142.35        18.83 o
   2   7  10        106.02        131.11        19.22 o
   3   7  10        671.66        649.31        51.66 o
   4   7  10          0.14          2.70         7.34 o
   5   7  10         20.28         43.38         7.97 o
   6   7  10       1068.56       1146.66        27.87 o
   7   7  10          8.70          6.55         7.74 o
   8   7  10        215.52        217.35        13.67 o
   9   7  10         18.33         21.46         8.84 o
  10   7  10         28.33         25.86         9.88 o
  11   7  10         99.28         83.75        14.07 o
  12   7  10         19.33         38.71        18.04 o
  -9   8  10          3.72         16.93        13.74 o
  -8   8  10         30.17         65.22        29.82 o
  -7   8  10          0.31          2.24        10.92 o
  -6   8  10          0.90         10.51        11.86 o
  -5   8  10        573.59        561.02        25.39 o
  -4   8  10       1391.88       1438.93        38.36 o
  -3   8  10         63.90         78.60         9.03 o
  -2   8  10       1433.86       1388.85        32.81 o
  -1   8  10        185.34        188.48        13.59 o
   0   8  10       1633.75       1582.72        45.14 o
   1   8  10        288.75        280.39        31.52 o
   2   8  10        579.66        557.04        36.94 o
   3   8  10         73.22         65.15        12.70 o
   4   8  10        807.77        740.13        22.85 o
   5   8  10        327.66        311.57        15.56 o
   6   8  10          1.10          1.29         6.94 o
   7   8  10         60.44         69.49        10.41 o
   8   8  10         22.95         19.02         7.86 o
   9   8  10         15.21         30.95         9.04 o
  10   8  10        325.79        292.54        23.06 o
  11   8  10         93.22         84.28        15.82 o
  12   8  10         12.00          5.00        12.49 o
  -9   9  10          5.23         18.18        13.53 o
  -8   9  10          9.43         19.10        14.05 o
  -7   9  10          8.66          5.05        11.93 o
  -6   9  10         62.66         50.00        12.66 o
  -5   9  10        108.87         72.75        18.02 o
  -4   9  10          7.42          7.44         8.84 o
  -3   9  10        240.85        285.86        15.25 o
  -2   9  10          0.33          4.06         7.02 o
  -1   9  10       1136.11       1122.75        29.83 o
   0   9  10        108.59        124.20        24.93 o
   1   9  10        305.69        329.85        35.30 o
   2   9  10         78.38         77.78        23.69 o
   3   9  10        441.42        430.03        30.15 o
   4   9  10        741.58        779.31        26.34 o
   5   9  10          9.61          5.98         7.80 o
   6   9  10        223.94        209.89        13.79 o
   7   9  10        194.84        150.25        15.64 o
   8   9  10         66.55         60.36        11.69 o
   9   9  10         74.85         95.40        10.94 o
  10   9  10         31.97         53.92        13.82 o
  11   9  10         84.10         83.36        22.87 o
  -8  10  10         29.39         49.02        15.36 o
  -7  10  10          4.17         23.34        10.85 o
  -6  10  10         68.69         92.80        13.68 o
  -5  10  10        334.91        370.85        21.72 o
  -4  10  10        134.45        171.22        14.37 o
  -3  10  10        237.08        238.63        13.03 o
  -2  10  10        121.30        112.38        12.18 o
  -1  10  10         19.66         50.41         9.96 o
   0  10  10        104.71        136.48        23.51 o
   1  10  10        428.57        365.29        32.59 o
   2  10  10        404.28        359.50        37.63 o
   3  10  10         10.67         20.64         9.85 o
   4  10  10         99.19         90.25        18.09 o
   5  10  10        308.44        289.61        21.51 o
   6  10  10        301.33        272.07        28.11 o
   7  10  10          2.20          1.03         9.80 o
   8  10  10         21.58         35.41        10.12 o
   9  10  10          1.37         17.90        11.22 o
  10  10  10         77.26         70.30        13.88 o
  -8  11  10          2.50          0.09        11.94 o
  -7  11  10         48.68         50.41        14.09 o
  -6  11  10        133.98         81.35        13.94 o
  -5  11  10        110.68         91.70        14.91 o
  -4  11  10          0.01         10.61        12.08 o
  -3  11  10        231.29        277.63        17.03 o
  -2  11  10          9.01         29.93         9.06 o
  -1  11  10        254.81        288.34        19.25 o
   0  11  10         26.57         80.31        21.74 o
   1  11  10       1576.35       1552.11        72.87 o
   2  11  10         63.27         65.85        21.67 o
   3  11  10       1152.77       1183.31        43.24 o
   4  11  10         79.02         82.39        14.78 o
   5  11  10          6.85         21.85        11.73 o
   6  11  10        580.43        578.14        30.99 o
   7  11  10          2.06         10.90         9.57 o
   8  11  10          4.94          0.50        10.94 o
   9  11  10          9.12         21.43        21.44 o
  10  11  10          0.78          0.00        12.21 o
  -7  12  10          6.75         34.66        13.21 o
  -6  12  10          8.96         14.08        10.69 o
  -5  12  10         39.02         38.22        11.45 o
  -4  12  10         58.94         45.94        18.20 o
  -3  12  10          7.28         25.74        11.31 o
  -2  12  10         71.31         83.54        12.20 o
  -1  12  10        168.59        162.30        13.07 o
   0  12  10        799.69        934.69        59.85 o
   1  12  10         41.66         41.89        21.89 o
   2  12  10        687.17        680.25        32.78 o
   3  12  10          0.49          0.04        10.61 o
   4  12  10        353.43        342.34        24.91 o
   5  12  10        423.72        398.29        26.78 o
   6  12  10          6.88          0.00        20.25 o
   7  12  10         29.91         22.64        19.65 o
   8  12  10         11.60         12.49        10.32 o
   9  12  10          2.79          5.02        11.13 o
  -6  13  10          0.69          0.15        14.46 o
  -5  13  10          3.52          0.44        12.67 o
  -4  13  10          0.58          0.22        13.58 o
  -3  13  10         61.81         83.91        16.01 o
  -2  13  10          0.01          0.26         9.83 o
  -1  13  10         69.01         55.94        15.27 o
   0  13  10          0.18          9.32        18.59 o
   1  13  10        254.05        268.53        37.19 o
   2  13  10          0.24          0.36        13.29 o
   3  13  10        323.41        362.87        21.44 o
   4  13  10          1.57          6.54        21.13 o
   5  13  10        146.57        145.37        29.63 o
   6  13  10          1.89          0.57        17.19 o
   7  13  10         16.82         30.06        24.37 o
   8  13  10          6.74          0.00        21.84 o
  -5  14  10          0.16          3.94        13.07 o
  -4  14  10          1.67          1.06        21.85 o
  -3  14  10          3.79          0.28        10.50 o
  -2  14  10          0.85          1.45         8.27 o
  -1  14  10         12.24          9.29        12.54 o
   0  14  10         65.41         68.93        24.86 o
   1  14  10          3.23         10.61        20.18 o
   2  14  10        103.72         80.39        17.63 o
   3  14  10          0.13          0.11        32.13 o
   4  14  10        205.20        246.86        37.62 o
   5  14  10         60.15         61.85        26.30 o
   6  14  10         78.29         83.65        22.91 o
   7  14  10          5.51          3.96        20.89 o
  -4  15  10          3.36          4.23        25.39 o
  -3  15  10         88.66         78.90        33.10 o
  -2  15  10          6.17          4.72        10.26 o
  -1  15  10         14.47          0.04        13.50 o
   0  15  10          7.63          0.06        14.05 o
   1  15  10          2.79          4.21        15.05 o
   2  15  10         12.63          0.62        14.62 o
   3  15  10         67.47         62.01        17.16 o
   4  15  10          5.45          0.11        20.43 o
   5  15  10        115.43        113.90        31.46 o
  -1  16  10         77.36         56.56        15.72 o
   0  16  10          0.08         10.96        12.88 o
   1  16  10         40.04         37.83        16.49 o
   2  16  10         89.79         89.18        22.38 o
   3  16  10          7.96          0.73        18.10 o
   0 -11  11         95.71        122.13        17.78 o
   1 -11  11          8.27         10.44        12.56 o
   2 -11  11          9.52          5.99        16.91 o
   3 -11  11         22.97         15.89        16.36 o
   4 -11  11          5.67          0.11        19.72 o
   5 -11  11          5.49         25.83        21.61 o
  -2 -10  11         28.88          8.43        12.07 o
  -1 -10  11         49.52         30.03        16.04 o
   0 -10  11          0.79          2.13        12.91 o
   1 -10  11        188.42        228.59        27.98 o
   2 -10  11         46.88         19.54        16.71 o
   3 -10  11          8.06          2.16        22.35 o
   4 -10  11          5.26          0.00        18.29 o
   5 -10  11          1.10         13.27        12.01 o
   6 -10  11         52.03         69.03        41.70 o
   7 -10  11          0.41          0.02        12.88 o
  -4  -9  11         50.07         43.31        13.64 o
  -3  -9  11         16.29          0.03        12.35 o
  -2  -9  11         40.14         24.19        11.51 o
  -1  -9  11         12.78         24.21        13.33 o
   0  -9  11        324.09        250.27        26.22 o
   1  -9  11         10.94          8.36        11.96 o
   2  -9  11        162.63        201.10        20.90 o
   3  -9  11         20.38         21.01        36.43 o
   4  -9  11         25.43         38.73        11.57 o
   5  -9  11         33.38          5.83        27.77 o
   6  -9  11          0.78          4.53        11.76 o
   7  -9  11          9.05          1.22         9.20 o
   8  -9  11          9.84          0.62        13.23 o
   9  -9  11         26.41         33.46        13.72 o
  -5  -8  11          1.43          3.14        16.75 o
  -4  -8  11          0.08          2.91        11.15 o
  -3  -8  11         48.06         29.11        12.38 o
  -2  -8  11          9.04         10.76        11.08 o
  -1  -8  11        164.53        165.53        15.87 o
   0  -8  11         19.57         32.59         8.15 o
   1  -8  11        343.91        331.05        26.70 o
   2  -8  11         35.91         39.76        12.88 o
   3  -8  11        292.03        290.07        16.40 o
   4  -8  11          0.23          3.33         8.20 o
   5  -8  11         77.31         84.02        13.01 o
   6  -8  11         52.14         36.35        17.07 o
   7  -8  11         31.64          7.96         9.03 o
   8  -8  11          1.92          1.68        10.50 o
   9  -8  11          2.33          1.11        10.49 o
  10  -8  11          4.07          0.02        12.03 o
  -6  -7  11          4.66         11.26        22.04 o
  -5  -7  11          6.68         10.21        14.08 o
  -4  -7  11          1.26         12.91        19.41 o
  -3  -7  11         11.94          7.11        11.20 o
  -2  -7  11         11.64         26.05        11.40 o
  -1  -7  11        111.13        126.23        12.78 o
   0  -7  11         12.13         10.83         6.78 o
   1  -7  11        277.70        270.19        30.68 o
   2  -7  11        296.73        315.04        24.74 o
   3  -7  11         34.25         43.14         9.22 o
   4  -7  11        261.93        267.85        13.27 o
   5  -7  11          9.15          6.40         6.09 o
   6  -7  11         70.74         70.38        12.31 o
   7  -7  11         48.02         55.27        19.20 o
   8  -7  11          0.72          1.37         9.38 o
   9  -7  11          0.30          2.57        15.11 o
  10  -7  11         13.71          7.91        11.97 o
  -7  -6  11         38.34         62.93        26.63 o
  -6  -6  11         26.44         58.42        22.60 o
  -5  -6  11        128.26        145.22        18.85 o
  -4  -6  11         48.80         40.63        19.12 o
  -3  -6  11         68.70         76.45        20.44 o
  -2  -6  11          2.74          0.04        10.75 o
  -1  -6  11         23.14         15.56        12.55 o
   0  -6  11         92.86         99.98        10.83 o
   1  -6  11        100.05         91.70        11.24 o
   2  -6  11         40.00         42.28         9.29 o
   3  -6  11        159.06        170.03        11.72 o
   4  -6  11        157.19        160.62        10.21 o
   5  -6  11        526.81        572.64        18.31 o
   6  -6  11        156.91        141.87        11.09 o
   7  -6  11          7.14          5.03        12.01 o
   8  -6  11         50.65         78.40        12.28 o
   9  -6  11         32.46         32.44        11.59 o
  10  -6  11          0.05          1.13         8.26 o
  11  -6  11          3.02         12.84        14.05 o
  -7  -5  11          3.41          0.27        23.52 o
  -6  -5  11        166.77        161.40        19.95 o
  -5  -5  11        103.43        132.18        21.89 o
  -4  -5  11        532.78        532.42        30.49 o
  -3  -5  11        224.31        253.46        25.67 o
  -2  -5  11        534.38        522.78        28.98 o
  -1  -5  11         58.47         41.48        11.11 o
   0  -5  11          9.75          7.33         6.44 o
   1  -5  11          3.79          3.73         8.49 o
   2  -5  11        173.10        155.93        10.79 o
   3  -5  11        429.45        452.56        14.32 o
   4  -5  11        483.28        460.93        15.48 o
   5  -5  11         27.30         42.28         6.66 o
   6  -5  11        977.80       1033.41        27.37 o
   7  -5  11         50.74         42.21         9.15 o
   8  -5  11         25.92         28.40         7.09 o
   9  -5  11         21.16         18.13         7.92 o
  10  -5  11          0.15          0.22         9.30 o
  11  -5  11         34.01         33.93        11.49 o
  -8  -4  11          5.26          0.07        23.47 o
  -7  -4  11        143.50        200.55        33.95 o
  -6  -4  11         12.98         18.62        19.29 o
  -5  -4  11        739.05        746.12        69.44 o
  -4  -4  11         14.72         26.56        11.33 o
  -3  -4  11        110.62        109.96        17.35 o
  -2  -4  11         86.40         99.24        17.87 o
  -1  -4  11          3.68          0.34         8.71 o
   0  -4  11         27.06         31.08         6.05 o
   1  -4  11         19.63         14.83         5.41 o
   2  -4  11         20.56         25.39         4.83 o
   3  -4  11        217.13        209.42        10.21 o
   4  -4  11          1.74          2.28         6.14 o
   5  -4  11       1771.92       1711.88        31.68 o
   6  -4  11        189.83        214.73        11.33 o
   7  -4  11        727.74        828.25        25.34 o
   8  -4  11         12.51          9.55         7.73 o
   9  -4  11          2.46          1.95         8.00 o
  10  -4  11         22.20         15.69         9.28 o
  11  -4  11          2.09          0.01        13.93 o
  12  -4  11          0.78          0.18        18.10 o
  -8  -3  11        122.10        118.10        27.23 o
  -7  -3  11          3.69         12.93        10.93 o
  -6  -3  11        256.40        309.67        24.60 o
  -5  -3  11          0.39          0.16        11.56 o
  -4  -3  11       2124.94       2215.47        56.51 o
  -3  -3  11        477.88        483.50        19.06 o
  -2  -3  11          1.42          2.47        10.25 o
  -1  -3  11         27.21         25.01         7.43 o
   0  -3  11        154.13        179.26         9.14 o
   1  -3  11         65.90         54.05         6.75 o
   2  -3  11        222.39        216.01         7.95 o
   3  -3  11        119.61        102.11         9.52 o
   4  -3  11        371.18        410.03        14.01 o
   5  -3  11        416.30        406.02        12.55 o
   6  -3  11       1923.80       1864.95        33.37 o
   7  -3  11        951.95       1033.95        29.86 o
   8  -3  11        116.43        117.72        13.29 o
   9  -3  11          4.97         12.16         9.26 o
  10  -3  11         45.38         66.14        13.03 o
  11  -3  11         56.13         35.12        12.68 o
  12  -3  11          0.37          0.09        16.82 o
  -8  -2  11          6.65         20.64        13.02 o
  -7  -2  11        103.80        108.01        17.87 o
  -6  -2  11        144.68        126.65        13.21 o
  -5  -2  11       1566.31       1475.90        38.87 o
  -4  -2  11        343.74        330.34        19.02 o
  -3  -2  11        119.23        127.54        10.32 o
  -2  -2  11         99.53        110.80        19.21 o
  -1  -2  11        212.59        183.32        12.04 o
   0  -2  11          5.39         13.33         5.82 o
   1  -2  11          9.70          4.55         4.54 o
   2  -2  11        169.21        182.99         8.86 o
   3  -2  11         17.95         21.73         4.19 o
   4  -2  11        204.88        189.70         7.51 o
   5  -2  11         20.87         20.34         4.80 o
   6  -2  11       1224.63       1190.65        19.38 o
   7  -2  11        248.97        243.89        10.20 o
   8  -2  11        526.74        568.63        17.93 o
   9  -2  11        197.33        203.39        13.84 o
  10  -2  11          3.99          8.25         7.74 o
  11  -2  11         26.42         36.59        12.37 o
  12  -2  11         14.64         14.13        11.87 o
  -9  -1  11          3.35          2.83        21.23 o
  -8  -1  11         79.24         82.09        13.20 o
  -7  -1  11         14.28         10.23        13.69 o
  -6  -1  11        329.60        293.29        18.55 o
  -5  -1  11        134.43        100.00        14.60 o
  -4  -1  11        322.73        340.12        20.10 o
  -3  -1  11        136.86        132.75        24.25 o
  -2  -1  11       1450.38       1455.89        31.52 o
  -1  -1  11         31.37         28.16        15.93 o
   0  -1  11        517.20        452.56        38.52 o
   1  -1  11          9.71         22.46         7.82 o
   2  -1  11         72.18         61.56        10.16 o
   3  -1  11        109.18        106.74         6.52 o
   4  -1  11         31.23         19.04         6.40 o
   5  -1  11         35.51         45.94         6.26 o
   6  -1  11         12.58         17.12         4.95 o
   7  -1  11       1603.76       1644.87        24.94 o
   8  -1  11         15.93         26.40         6.08 o
   9  -1  11        105.07        117.39         9.43 o
  10  -1  11        290.48        329.65        16.04 o
  11  -1  11         68.13         58.28         9.34 o
  12  -1  11         22.14         37.15        10.85 o
  13  -1  11         23.09         36.26        12.15 o
  -9   0  11          0.14         15.12        18.83 o
  -8   0  11          0.42          0.07        11.22 o
  -7   0  11        128.71        162.47        15.51 o
  -6   0  11          2.72          4.07         8.94 o
  -5   0  11        222.28        247.06        27.13 o
  -4   0  11        358.46        339.26        17.18 o
  -3   0  11        832.87        925.78        29.06 o
  -2   0  11        450.90        438.85        19.91 o
  -1   0  11       1023.55        976.67        46.41 o
   0   0  11        202.67        231.03        23.87 o
   1   0  11        747.07        688.86        18.84 o
   2   0  11         38.29         39.46         6.62 o
   3   0  11         22.83         28.13         4.83 o
   4   0  11         80.14         79.60         9.41 o
   5   0  11        391.30        355.88        12.58 o
   6   0  11        406.36        388.68        12.06 o
   7   0  11        501.78        527.91        16.93 o
   8   0  11        251.59        238.56        13.78 o
   9   0  11        358.00        356.50        16.50 o
  10   0  11        104.02        114.21         9.94 o
  11   0  11        219.67        244.94        16.08 o
  12   0  11         26.15         23.63         9.42 o
  13   0  11          0.84          2.46         9.87 o
  -9   1  11         37.71         58.91        15.45 o
  -8   1  11         11.36         14.79        12.12 o
  -7   1  11        158.05        164.41        26.54 o
  -6   1  11         46.90         51.50        11.24 o
  -5   1  11         10.08          2.83         8.11 o
  -4   1  11         54.00         41.41        12.70 o
  -3   1  11         28.89         46.30        13.07 o
  -2   1  11       1039.50       1094.62        37.71 o
  -1   1  11        385.25        386.02        18.31 o
   0   1  11       3413.22       3281.65        52.46 o
   1   1  11         14.79         28.30         6.47 o
   2   1  11         32.86         31.38        11.30 o
   3   1  11        479.93        416.72        10.08 o
   4   1  11        493.30        472.53        14.76 o
   5   1  11         79.28         94.55         6.26 o
   6   1  11        192.12        180.64        10.04 o
   7   1  11         16.36          6.64         5.53 o
   8   1  11          0.36          1.76         6.11 o
   9   1  11         19.86         35.59        10.10 o
  10   1  11        125.93        116.19        10.73 o
  11   1  11        188.10        228.90        14.47 o
  12   1  11        120.28         85.98        12.25 o
  13   1  11          6.68         11.95        10.04 o
  -9   2  11         37.37         29.17        21.12 o
  -8   2  11          0.49          5.31        19.99 o
  -7   2  11         64.89         50.25        15.60 o
  -6   2  11        101.91        125.22        14.95 o
  -5   2  11         28.41         25.04        11.76 o
  -4   2  11        437.98        442.65        21.04 o
  -3   2  11       1430.64       1426.72        34.22 o
  -2   2  11        381.80        392.56        17.14 o
  -1   2  11        734.70        681.57        26.41 o
   0   2  11        191.30        200.66        39.40 o
   1   2  11       3104.02       3067.38        48.10 o
   2   2  11          0.42          0.56         6.56 o
   3   2  11        307.09        342.32        14.38 o
   4   2  11          9.00         15.00         8.57 o
   5   2  11        554.27        560.70        15.74 o
   6   2  11         86.86         84.23         7.28 o
   7   2  11         20.98         30.10         6.30 o
   8   2  11          1.67         18.88         6.18 o
   9   2  11          1.91          0.37         8.55 o
  10   2  11        271.09        252.64        17.28 o
  11   2  11        334.35        319.51        16.99 o
  12   2  11        184.79        226.34        15.97 o
  13   2  11          0.79          7.27        16.63 o
  -9   3  11          0.40          0.05        14.22 o
  -8   3  11         10.59          7.33        12.27 o
  -7   3  11        133.33        128.14        18.09 o
  -6   3  11         36.65         39.50        11.27 o
  -5   3  11         14.73         11.23        10.45 o
  -4   3  11        301.36        294.68        11.24 o
  -3   3  11        262.78        287.42        17.94 o
  -2   3  11       1188.54       1214.50        17.77 o
  -1   3  11         34.14         32.74         6.05 o
   0   3  11       4192.04       4220.42        85.83 o
   1   3  11        400.02        453.37        21.06 o
   2   3  11       1802.14       1761.70        35.73 o
   3   3  11         53.49         60.38        11.92 o
   4   3  11        321.38        326.22        20.56 o
   5   3  11        586.25        554.44        18.15 o
   6   3  11        135.58        123.26        10.30 o
   7   3  11         29.51         23.43         5.57 o
   8   3  11         61.88         47.38         7.69 o
   9   3  11         79.79         91.16        13.24 o
  10   3  11         26.97         24.49         9.61 o
  11   3  11        271.42        258.27        18.44 o
  12   3  11         34.94         33.90         9.57 o
  13   3  11         48.88         31.47        19.74 o
  -9   4  11        276.18        289.44        27.82 o
  -8   4  11          0.74          0.01        23.47 o
  -7   4  11         76.05         41.20        14.43 o
  -6   4  11         64.69         86.13        15.24 o
  -5   4  11        241.04        273.17        11.67 o
  -4   4  11       1458.80       1502.96        29.64 o
  -3   4  11       1170.74       1187.73        24.54 o
  -2   4  11         14.26         18.73         5.99 o
  -1   4  11       1432.91       1362.46        24.83 o
   0   4  11         96.19        113.30        12.13 o
   1   4  11       1425.19       1395.10        48.49 o
   2   4  11        778.24        801.93        26.31 o
   3   4  11       1955.47       1906.50        42.22 o
   4   4  11         12.07          3.36         8.59 o
   5   4  11        162.31        144.47        13.22 o
   6   4  11        309.29        307.79        12.21 o
   7   4  11         75.14         85.54         9.97 o
   8   4  11         14.40         20.99         7.54 o
   9   4  11         40.90         42.14         9.08 o
  10   4  11          5.02          0.14        10.96 o
  11   4  11         56.79         45.22        14.88 o
  12   4  11        166.11        194.49        15.51 o
  13   4  11         12.75          9.05        10.88 o
  -9   5  11         14.93         19.81        18.76 o
  -8   5  11        120.96        143.20        20.96 o
  -7   5  11          1.36          6.16        14.69 o
  -6   5  11         59.33         53.48        10.46 o
  -5   5  11         44.58         41.05         9.75 o
  -4   5  11        199.08        184.92        12.81 o
  -3   5  11        310.52        315.89        15.01 o
  -2   5  11        683.84        707.30        18.78 o
  -1   5  11          2.28          2.76         4.99 o
   0   5  11        394.17        392.55        17.19 o
   1   5  11        766.16        711.14        26.66 o
   2   5  11       2561.47       2644.06        48.11 o
   3   5  11       1806.43       1766.77        41.59 o
   4   5  11       2921.03       2806.02       105.82 o
   5   5  11       1222.53       1253.90        24.34 o
   6   5  11        445.53        412.65        13.71 o
   7   5  11          7.91         13.10        10.38 o
   8   5  11        136.14        127.51        13.87 o
   9   5  11          2.08          8.17         7.73 o
  10   5  11          8.99          0.01         8.27 o
  11   5  11          0.74          0.01        15.75 o
  12   5  11          2.26          0.02        12.82 o
  -9   6  11        118.72        156.98        25.26 o
  -8   6  11         13.15         12.33        15.86 o
  -7   6  11         63.43         90.89        20.71 o
  -6   6  11         62.43         77.34        13.17 o
  -5   6  11        137.49        135.13        13.85 o
  -4   6  11          7.83         11.62         8.29 o
  -3   6  11        253.35        243.13        16.30 o
  -2   6  11        199.66        198.70        14.19 o
  -1   6  11        242.65        245.31        11.58 o
   0   6  11          4.07          1.49         7.74 o
   1   6  11       1859.53       1931.77        36.22 o
   2   6  11       1968.57       1868.12        61.43 o
   3   6  11        789.94        852.94        29.63 o
   4   6  11       1418.97       1456.03        37.15 o
   5   6  11       1111.69       1122.08        23.91 o
   6   6  11          6.31         10.79         7.03 o
   7   6  11        335.18        313.72        16.07 o
   8   6  11        172.73        148.25        12.19 o
   9   6  11        209.80        220.82        14.73 o
  10   6  11        205.90        178.33        14.86 o
  11   6  11         50.16         35.86        10.77 o
  12   6  11         74.55         76.57        19.34 o
  -9   7  11          7.91          6.40        22.92 o
  -8   7  11        119.66        136.11        19.73 o
  -7   7  11          2.90          5.39        11.88 o
  -6   7  11        228.54        225.40        16.66 o
  -5   7  11          2.47          9.52         8.49 o
  -4   7  11          9.84         18.51        10.32 o
  -3   7  11         41.84         30.69        11.04 o
  -2   7  11        147.95        178.31        10.67 o
  -1   7  11          0.41          7.33         6.48 o
   0   7  11        450.38        378.94        21.57 o
   1   7  11         24.77          3.15        12.64 o
   2   7  11        647.17        708.31        40.72 o
   3   7  11        283.62        289.65        19.70 o
   4   7  11        192.27        203.52        16.03 o
   5   7  11         66.91         99.32         9.41 o
   6   7  11        112.68        121.70        10.94 o
   7   7  11         96.91         98.71        12.08 o
   8   7  11        222.06        197.34        14.03 o
   9   7  11          7.51          0.00         8.38 o
  10   7  11         85.35        106.87        13.19 o
  11   7  11         12.30          0.40         9.35 o
  12   7  11        105.85         69.43        19.98 o
  -9   8  11         19.50         55.32        26.09 o
  -8   8  11         11.76         31.41        14.70 o
  -7   8  11         96.29        115.60        15.79 o
  -6   8  11          3.46         11.66         9.49 o
  -5   8  11        379.11        432.24        21.36 o
  -4   8  11         14.50         17.79        10.21 o
  -3   8  11         27.13         18.43         9.39 o
  -2   8  11        178.14        155.13         9.88 o
  -1   8  11          3.25         31.37         9.48 o
   0   8  11         69.67         89.49        13.41 o
   1   8  11       1399.55       1428.92        57.76 o
   2   8  11          0.56          1.54        15.48 o
   3   8  11        680.36        702.98        29.62 o
   4   8  11          0.80          4.98         6.87 o
   5   8  11        892.15        862.33        30.78 o
   6   8  11        192.59        221.90        12.78 o
   7   8  11        258.54        275.47        15.50 o
   8   8  11         10.30          7.37         7.52 o
   9   8  11        213.13        205.10        15.14 o
  10   8  11         73.68         61.94        10.11 o
  11   8  11         62.70         50.75        13.74 o
  -8   9  11        362.75        400.17        32.77 o
  -7   9  11         31.01         70.30        12.73 o
  -6   9  11        201.59        197.35        18.15 o
  -5   9  11          2.20          7.40         9.23 o
  -4   9  11        383.58        453.52        21.02 o
  -3   9  11         32.89         27.97        10.13 o
  -2   9  11         98.52        111.76        10.21 o
  -1   9  11        141.39        148.53        11.19 o
   0   9  11         11.87         14.32        16.12 o
   1   9  11         53.27         56.23        18.19 o
   2   9  11        326.24        343.76        32.27 o
   3   9  11         43.70         58.35        14.20 o
   4   9  11        701.99        681.29        22.30 o
   5   9  11         40.14         35.35         9.03 o
   6   9  11        608.77        575.32        22.98 o
   7   9  11         71.57        110.64        12.99 o
   8   9  11        505.96        496.43        26.24 o
   9   9  11         67.79         54.82        12.96 o
  10   9  11         67.58         61.83        12.91 o
  11   9  11         25.27         20.16        12.59 o
  -8  10  11         22.61         59.04        20.61 o
  -7  10  11         43.75          7.52        10.52 o
  -6  10  11          0.09          0.14        10.76 o
  -5  10  11        194.42        206.68        24.64 o
  -4  10  11          1.27          2.79         9.20 o
  -3  10  11         92.69        100.44        14.06 o
  -2  10  11         94.14        109.58        11.27 o
  -1  10  11        414.73        422.71        21.61 o
   0  10  11          2.20          1.06        18.47 o
   1  10  11         10.48         14.78        16.37 o
   2  10  11         60.74        131.50        23.63 o
   3  10  11        234.66        278.60        21.76 o
   4  10  11        170.15        189.13        24.03 o
   5  10  11        513.59        516.28        37.87 o
   6  10  11        394.83        424.63        27.70 o
   7  10  11        231.28        243.95        17.96 o
   8  10  11        186.52        184.87        19.97 o
   9  10  11        240.63        260.64        18.73 o
  10  10  11         33.08         29.35        12.48 o
  -7  11  11         22.63         14.57        12.12 o
  -6  11  11        121.37        116.40        16.15 o
  -5  11  11         21.76         35.28        12.30 o
  -4  11  11        334.70        336.87        23.01 o
  -3  11  11         69.36         69.94        13.19 o
  -2  11  11        648.54        647.86        24.16 o
  -1  11  11         14.44         27.98         9.63 o
   0  11  11        477.16        459.12        41.70 o
   1  11  11        145.66        166.44        30.17 o
   2  11  11         52.71         75.06        26.80 o
   3  11  11         17.85         41.40        14.62 o
   4  11  11        197.67        212.55        26.91 o
   5  11  11         16.44         23.02        11.53 o
   6  11  11        327.51        342.82        25.69 o
   7  11  11        180.99        180.02        21.08 o
   8  11  11        138.07        161.29        18.40 o
   9  11  11         72.76         75.80        11.96 o
  10  11  11        127.29        121.02        19.49 o
  -7  12  11         40.11         27.42        15.76 o
  -6  12  11          1.28          0.85        11.48 o
  -5  12  11        219.49        192.92        18.59 o
  -4  12  11          2.63          0.16        11.42 o
  -3  12  11        413.24        405.31        29.87 o
  -2  12  11         18.35         18.86         8.12 o
  -1  12  11        950.49        890.40        30.80 o
   0  12  11         42.78         43.51        17.39 o
   1  12  11        190.71        168.71        32.04 o
   2  12  11        282.94        246.62        37.32 o
   3  12  11         47.72         62.05        31.45 o
   4  12  11         13.73          9.00        10.55 o
   5  12  11        323.20        321.27        25.15 o
   6  12  11          2.00          1.44        24.88 o
   7  12  11         91.01         83.63        16.13 o
   8  12  11        108.54         62.07        25.47 o
   9  12  11         53.49         32.27        13.28 o
  -6  13  11          8.64          3.00        14.41 o
  -5  13  11          1.76          5.90        14.69 o
  -4  13  11        175.39        167.86        21.83 o
  -3  13  11        161.07        156.94        41.84 o
  -2  13  11        180.99        150.43        13.56 o
  -1  13  11         41.92         28.34        18.55 o
   0  13  11        369.19        404.00        43.60 o
   1  13  11        192.58        131.16        27.37 o
   2  13  11         12.54         17.64        13.76 o
   3  13  11         50.77         40.52        12.58 o
   4  13  11          0.47          5.32        10.71 o
   5  13  11          6.49          1.25        19.68 o
   6  13  11         72.21         44.66        25.40 o
   7  13  11         77.74         83.21        30.37 o
   8  13  11          3.05         38.20        23.25 o
  -5  14  11        103.04         97.02        18.18 o
  -4  14  11          4.03          9.32        13.32 o
  -3  14  11        242.25        268.18        26.02 o
  -2  14  11          0.39          0.76         9.01 o
  -1  14  11        126.46         89.63        22.67 o
   0  14  11         20.03         18.70        19.17 o
   1  14  11        104.18        128.47        29.57 o
   2  14  11          3.81         38.21        22.18 o
   3  14  11        140.64        141.38        35.97 o
   4  14  11         22.38         43.29        22.28 o
   5  14  11         17.67          8.31        23.13 o
   6  14  11          4.99          0.48        27.86 o
   7  14  11         18.53         33.46        24.46 o
  -3  15  11         39.17         42.05        11.70 o
  -2  15  11         17.33         20.67        13.90 o
  -1  15  11          3.62          0.84        13.40 o
   0  15  11        134.49        115.33        21.17 o
   1  15  11         73.94         83.92        30.14 o
   2  15  11          1.26          0.66        15.31 o
   3  15  11         52.49         46.19        18.99 o
   4  15  11         30.93         32.67        24.59 o
   5  15  11         11.90         13.83        22.34 o
  -1  16  11         65.25         44.93        16.38 o
   0  16  11         22.04         34.37        20.57 o
   1  16  11          7.29          1.27        16.83 o
   2  16  11         15.89          1.29        17.38 o
  -1 -10  12          1.67          8.99        19.56 o
   0 -10  12          8.65          4.28        12.05 o
   1 -10  12          0.53          4.46        13.61 o
   2 -10  12         24.04          2.17        13.38 o
   3 -10  12          1.39         18.27        14.46 o
   4 -10  12         31.09         30.41        19.10 o
   5 -10  12         14.15          0.14        55.41 o
   6 -10  12         16.03         20.58        13.26 o
  -3  -9  12        298.08        244.58        27.27 o
  -2  -9  12        162.15         93.63        19.06 o
  -1  -9  12          0.85          0.76        20.31 o
   0  -9  12          0.03         23.61        12.27 o
   1  -9  12         31.23         55.59        14.89 o
   2  -9  12         18.95         13.64        12.40 o
   3  -9  12        109.15        103.23        18.53 o
   4  -9  12         37.16         48.31        12.36 o
   5  -9  12         26.78         26.83        22.70 o
   6  -9  12         52.08         58.26        15.78 o
   7  -9  12         16.53          0.17        19.33 o
   8  -9  12         62.10         98.55        27.55 o
  -4  -8  12        119.03        103.81        17.42 o
  -3  -8  12        165.20        137.41        18.47 o
  -2  -8  12          3.21         12.35        11.16 o
  -1  -8  12          0.56         21.06        11.68 o
   0  -8  12         61.17         60.14        16.17 o
   1  -8  12         17.41         20.47        10.66 o
   2  -8  12          0.28         23.50        13.20 o
   3  -8  12          5.80          0.13         8.35 o
   4  -8  12         46.26         52.08        10.34 o
   5  -8  12         10.43         22.41        11.78 o
   6  -8  12         24.22         32.39        13.88 o
   7  -8  12         81.89         62.09        15.23 o
   8  -8  12          1.03          0.43        14.62 o
   9  -8  12         52.46         55.79        15.95 o
  -5  -7  12         14.07         19.52        12.34 o
  -4  -7  12         10.39         16.43        12.34 o
  -3  -7  12        149.38        164.12        19.87 o
  -2  -7  12         52.97         42.82        13.00 o
  -1  -7  12          1.03          0.32         9.87 o
   0  -7  12         20.87         13.72        10.96 o
   1  -7  12        274.77        277.26        35.03 o
   2  -7  12          8.94          8.13        31.85 o
   3  -7  12          1.38          2.61         9.31 o
   4  -7  12         22.04         23.87         7.35 o
   5  -7  12         58.01         29.72        14.81 o
   6  -7  12          0.20          1.71        12.95 o
   7  -7  12         13.07         14.93         8.76 o
   8  -7  12         74.53         46.67        22.27 o
   9  -7  12          0.56         13.20        16.31 o
  10  -7  12         20.95         31.48        19.50 o
  -6  -6  12         30.22          4.34        18.35 o
  -5  -6  12         58.18         49.45        14.21 o
  -4  -6  12        299.29        270.06        24.54 o
  -3  -6  12        229.46        189.42        20.72 o
  -2  -6  12          7.05          8.41        11.04 o
  -1  -6  12          1.54          8.52        12.87 o
   0  -6  12         67.51         73.88         9.74 o
   1  -6  12          5.66         15.46         7.00 o
   2  -6  12        182.76        204.15        26.29 o
   3  -6  12         19.59         10.26         7.32 o
   4  -6  12        116.26        140.29        11.68 o
   5  -6  12          2.18          1.73         8.01 o
   6  -6  12         29.39         21.67         8.71 o
   7  -6  12         27.64         27.54         9.99 o
   8  -6  12         21.12         16.75        13.89 o
   9  -6  12          9.59          0.23        13.16 o
  10  -6  12         10.55          0.23        11.03 o
  11  -6  12         49.73         56.81        11.39 o
  -6  -5  12         27.42         29.71        13.09 o
  -5  -5  12         64.21         69.38        15.46 o
  -4  -5  12         19.51         15.92        14.80 o
  -3  -5  12         85.18         99.89        16.58 o
  -2  -5  12         24.73         29.86        10.78 o
  -1  -5  12         42.94         66.97        15.97 o
   0  -5  12         59.38         31.54         7.92 o
   1  -5  12        998.83       1005.30        28.51 o
   2  -5  12         22.14         25.38         8.37 o
   3  -5  12        327.40        367.57        18.07 o
   4  -5  12          0.05          3.13         6.55 o
   5  -5  12        159.09        154.71        12.62 o
   6  -5  12         42.08         31.30         7.02 o
   7  -5  12        156.01        173.68        13.90 o
   8  -5  12          2.81          0.11         8.54 o
   9  -5  12         38.43         39.76        11.06 o
  10  -5  12         33.68         19.33        13.91 o
  11  -5  12         21.67         17.50        12.25 o
  -7  -4  12          5.28         30.18        22.23 o
  -6  -4  12          4.98         17.28        13.02 o
  -5  -4  12         34.56         38.55        12.14 o
  -4  -4  12         93.97        107.56        17.93 o
  -3  -4  12          1.51          3.35        13.19 o
  -2  -4  12        486.38        465.37        27.76 o
  -1  -4  12         58.37         66.03        12.46 o
   0  -4  12        202.65        197.91        12.61 o
   1  -4  12         13.02         20.96         4.80 o
   2  -4  12       1766.91       1789.27        31.03 o
   3  -4  12        308.57        338.20        23.76 o
   4  -4  12        718.60        680.98        25.32 o
   5  -4  12         14.46         23.22         5.78 o
   6  -4  12         22.16         34.20         8.25 o
   7  -4  12          0.76         10.74         7.53 o
   8  -4  12         17.10         11.18         7.96 o
   9  -4  12         42.31         58.81        10.00 o
  10  -4  12         64.31         45.26         9.78 o
  11  -4  12         12.39         23.49        13.31 o
  12  -4  12          3.01          0.72         9.89 o
  -7  -3  12          6.05          0.53        14.19 o
  -6  -3  12         70.79         45.27        14.15 o
  -5  -3  12          1.78          9.03        11.49 o
  -4  -3  12         40.28          9.01        14.60 o
  -3  -3  12        154.95        161.23        31.78 o
  -2  -3  12         25.27         36.17        12.41 o
  -1  -3  12        246.83        231.47        18.93 o
   0  -3  12         41.15         35.40         7.13 o
   1  -3  12        836.35        842.98        17.62 o
   2  -3  12        395.62        339.33        20.90 o
   3  -3  12        339.08        347.33        17.50 o
   4  -3  12        465.76        473.95        15.87 o
   5  -3  12        263.26        283.14        11.70 o
   6  -3  12         99.49         95.10         9.02 o
   7  -3  12         82.33         86.34         9.93 o
   8  -3  12         38.45         41.66        11.75 o
   9  -3  12         63.16         73.66        12.59 o
  10  -3  12          0.41          0.90        10.50 o
  11  -3  12          0.16          1.76        15.14 o
  12  -3  12         49.43         63.88        18.53 o
  -8  -2  12        105.98        101.76        30.07 o
  -7  -2  12          4.32          5.37        11.57 o
  -6  -2  12         11.85          8.97        10.24 o
  -5  -2  12         22.00         26.93        16.98 o
  -4  -2  12         80.98         82.33        11.07 o
  -3  -2  12        382.30        359.83        18.70 o
  -2  -2  12       1552.08       1583.94        46.68 o
  -1  -2  12         44.73         34.21        10.08 o
   0  -2  12        140.77        111.88         9.85 o
   1  -2  12          5.28          2.46         5.20 o
   2  -2  12        501.83        473.46        17.97 o
   3  -2  12        304.59        286.58        14.28 o
   4  -2  12         95.98         86.81        13.55 o
   5  -2  12         33.20         43.69         8.08 o
   6  -2  12         45.36         45.61         6.98 o
   7  -2  12          0.82          0.13        10.65 o
   8  -2  12         19.65         10.52         8.67 o
   9  -2  12         11.54         27.26        15.37 o
  10  -2  12         11.90          7.46        10.19 o
  11  -2  12          1.33          1.14        10.72 o
  12  -2  12          4.68          0.16        12.27 o
  -8  -1  12          3.15          0.00        12.16 o
  -7  -1  12         21.66         15.31         9.37 o
  -6  -1  12          0.63          2.14        12.50 o
  -5  -1  12        222.28        253.45        17.00 o
  -4  -1  12         67.32         68.82        10.08 o
  -3  -1  12        200.02        214.45        15.12 o
  -2  -1  12        274.80        256.69        21.24 o
  -1  -1  12        376.72        405.15        23.49 o
   0  -1  12        262.19        238.86        27.92 o
   1  -1  12       1297.09       1288.46        27.87 o
   2  -1  12         18.51         21.42         9.28 o
   3  -1  12        261.10        252.20         7.67 o
   4  -1  12        180.49        201.97        14.50 o
   5  -1  12         64.88         72.52         7.82 o
   6  -1  12       1215.81       1263.44        22.69 o
   7  -1  12        406.06        436.30        12.91 o
   8  -1  12         27.98         20.03         5.79 o
   9  -1  12         34.40         25.47         7.18 o
  10  -1  12         44.08         40.61         7.30 o
  11  -1  12         24.66         18.52         7.47 o
  12  -1  12          7.42          1.18        14.35 o
  -8   0  12        156.19        168.89        17.33 o
  -7   0  12          0.66          0.01        10.25 o
  -6   0  12        154.23        166.44        15.57 o
  -5   0  12         18.74         20.95         9.52 o
  -4   0  12        466.50        521.07        22.94 o
  -3   0  12        287.43        282.04        16.99 o
  -2   0  12        718.11        668.30        30.55 o
  -1   0  12        772.47        798.25        48.81 o
   0   0  12        838.58        825.13        48.29 o
   1   0  12         15.62         33.60         5.59 o
   2   0  12       1997.60       1923.30        27.28 o
   3   0  12        141.09        129.31         6.24 o
   4   0  12        213.87        218.78        11.95 o
   5   0  12       1533.96       1462.98        22.42 o
   6   0  12       2760.65       2620.13        32.57 o
   7   0  12          1.02         18.90         6.48 o
   8   0  12          6.20         10.55         5.73 o
   9   0  12         91.76         74.83        10.96 o
  10   0  12         23.86         26.62         7.84 o
  11   0  12         12.28          8.42         7.26 o
  12   0  12         13.75         23.67         8.82 o
  13   0  12          3.17          0.03         9.63 o
  -9   1  12        128.78        102.85        17.74 o
  -8   1  12          0.77          0.08        10.68 o
  -7   1  12        136.51        150.74        16.21 o
  -6   1  12          2.94         15.21        11.06 o
  -5   1  12        285.42        284.78        23.58 o
  -4   1  12        188.03        189.15        18.86 o
  -3   1  12        109.33        123.40        15.87 o
  -2   1  12        294.98        301.67        16.75 o
  -1   1  12        203.55        223.59        19.78 o
   0   1  12        617.62        651.05        27.12 o
   1   1  12        544.23        515.24        15.97 o
   2   1  12         14.40         23.94         5.85 o
   3   1  12        990.85        918.05        25.97 o
   4   1  12         54.28         48.21         6.86 o
   5   1  12        919.60        835.59        18.18 o
   6   1  12        123.99        132.09         8.90 o
   7   1  12        445.65        434.69        14.61 o
   8   1  12        136.74        167.20        10.06 o
   9   1  12        396.70        437.73        21.87 o
  10   1  12          8.39         16.02         7.80 o
  11   1  12         22.99         21.00         7.91 o
  12   1  12         29.26         21.09        10.85 o
  13   1  12         18.88         14.88        11.80 o
  -9   2  12          0.88          0.04        10.82 o
  -8   2  12        195.59        178.81        18.98 o
  -7   2  12          2.66          5.93        16.11 o
  -6   2  12        161.14        189.67        17.18 o
  -5   2  12         75.80         95.24        13.01 o
  -4   2  12        531.74        519.29        23.78 o
  -3   2  12          0.03          0.03        12.71 o
  -2   2  12         59.05         52.94        11.62 o
  -1   2  12       1153.59       1211.34        36.16 o
   0   2  12        136.12        189.96        15.56 o
   1   2  12        140.45        148.49         8.43 o
   2   2  12       1645.56       1647.16        30.98 o
   3   2  12        409.11        429.40        11.52 o
   4   2  12        451.45        441.58        15.59 o
[truncated: 159,204 more chars]
